# Supplementary material for: Genome and Pangenome Analysis of Lactobacillus hilgardii FLUB—A New Strain Isolated from Mead
Source: Int J Mol Sci. 2021 Apr 6;22(7):3780. doi: 10.3390/ijms22073780 (PMC8038741; doi:10.3390/ijms22073780)
Supplement: Supplementary file 1 [file ijms-22-03780-s001.zip]

Archive with 37 entries (30 files):
- Supplementary Materials/Interactive charts/
- Supplementary Materials/Interactive charts/Growth plots Bioscreen/
- Supplementary Materials/Interactive charts/Growth plots Bioscreen/Plotly Figure 7A.html
- Supplementary Materials/Interactive charts/Growth plots Bioscreen/Plotly Figure 7B.html
- Supplementary Materials/Interactive charts/Instruction.txt
- Supplementary Materials/Interactive charts/Krona COG/
- Supplementary Materials/Interactive charts/Krona COG/Krona_L.hilgardii_COG_chromosome.html
- Supplementary Materials/Interactive charts/Krona COG/Krona_L.hilgardii_COG_complete.html
- Supplementary Materials/Interactive charts/Krona COG/Krona_L.hilgardii_COG_plasmid1.html
- Supplementary Materials/Interactive charts/Krona COG/Krona_L.hilgardii_COG_plasmid2.html
- Supplementary Materials/Interactive charts/Krona COG/Krona_L.hilgardii_COG_plasmid3.html
- Supplementary Materials/Interactive charts/Krona COG/Krona_L.hilgardii_COG_plasmid4.html
- Supplementary Materials/Interactive charts/Krona COG/Krona_L.hilgardii_COG_plasmid5.html
- Supplementary Materials/Interactive charts/Krona COG/Krona_pangenome_COG_accesory.html
- Supplementary Materials/Interactive charts/Krona COG/Krona_pangenome_COG_core.html
- Supplementary Materials/Interactive charts/Krona COG/Krona_pangenome_COG_singletons.html
- Supplementary Materials/Supplementary Materials/
- Supplementary Materials/Supplementary Materials/AMR genes/
- Supplementary Materials/Supplementary Materials/AMR genes/AMR_genes_hilgardii.svg
- Supplementary Materials/Supplementary Materials/AMR genes/AMR_Lhilgardii_FLUB_genome_complete.xlsx
- Supplementary Materials/Supplementary Materials/AMR genes/Plasmid_replication_proteins_MSA.pdf
- Supplementary Materials/Supplementary Materials/AMR genes/Plasmid_replication_proteins_MSA_all.png
- Supplementary Materials/Supplementary Materials/CGView/
- Supplementary Materials/Supplementary Materials/CGView/CGView_chromosome_L.hilgardii.tif
- Supplementary Materials/Supplementary Materials/CGView/CGView_plasmid1_L.hilgardii.tif
- Supplementary Materials/Supplementary Materials/CGView/CGView_plasmid2_L.hilgardii.tif
- Supplementary Materials/Supplementary Materials/CGView/CGView_plasmid3_L.hilgardii.tif
- Supplementary Materials/Supplementary Materials/CGView/CGView_plasmid4_L.hilgardii.tif
- Supplementary Materials/Supplementary Materials/CGView/CGView_plasmid5_L.hilgardii.tif
- Supplementary Materials/Supplementary Materials/COG-Pangenome.xlsx
- Supplementary Materials/Supplementary Materials/Oher.xlsx
- Supplementary Materials/Supplementary Materials/Phylogenetics.xlsx
- Supplementary Materials/Supplementary Materials/plasmid/
- Supplementary Materials/Supplementary Materials/plasmid/Lhilgardii_plasmids_protein_families_heatmap (3).svg
- Supplementary Materials/Supplementary Materials/plasmid/Plasmid_replication_proteins_MSA.svg
- Supplementary Materials/Supplementary Materials/PYTHON.xlsx
- Supplementary Materials/Supplementary Materials/Rplots.pdf
