# Supplementary material for: Genome and Pangenome Analysis of Lactobacillus hilgardii FLUB—A New Strain Isolated from Mead
Source: Int J Mol Sci. 2021 Apr 6;22(7):3780. doi: 10.3390/ijms22073780 (PMC8038741; doi:10.3390/ijms22073780)
Supplement: Supplementary file 1 [file ijms-22-03780-s001.zip › Supplementary Materials/Supplementary Materials/COG-Pangenome.xlsx]

## Sheet: FLUB completeCOG
COG general functional category	COG functional category	COG protein description	cog
CELLULAR PROCESSES AND SIGNALING	Cell cycle control, cell division, chromosome partitioning	ATPases involved in chromosome partitioning	COG1192	7	3118		COG general functional category	COG functional category	count
CELLULAR PROCESSES AND SIGNALING	Cell cycle control, cell division, chromosome partitioning	Actin-like ATPase involved in cell division	COG0849	1		1	CELLULAR PROCESSES AND SIGNALING	Cell cycle control, cell division, chromosome partitioning	57
CELLULAR PROCESSES AND SIGNALING	Cell cycle control, cell division, chromosome partitioning	Actin-like ATPase involved in cell morphogenesis	COG1077	2		2	CELLULAR PROCESSES AND SIGNALING	Cell motility	26
CELLULAR PROCESSES AND SIGNALING	Cell cycle control, cell division, chromosome partitioning	Bacterial cell division membrane protein	COG0772	2		3	CELLULAR PROCESSES AND SIGNALING	Cell wall/membrane/envelope biogenesis	175
CELLULAR PROCESSES AND SIGNALING	Cell cycle control, cell division, chromosome partitioning	Cdk activating kinase (CAK)/RNA polymerase II transcription initiation/nucleotide excision repair factor TFIIH, subunit TFB3	COG5220	1		4	CELLULAR PROCESSES AND SIGNALING	Cytoskeleton	4
CELLULAR PROCESSES AND SIGNALING	Cell cycle control, cell division, chromosome partitioning	Cell cycle control protein	COG5035	1		5	CELLULAR PROCESSES AND SIGNALING	Defense mechanisms	72
CELLULAR PROCESSES AND SIGNALING	Cell cycle control, cell division, chromosome partitioning	Cell division GTPase	COG0206	1		6	CELLULAR PROCESSES AND SIGNALING	Intracellular trafficking, secretion, and vesicular transport	31
CELLULAR PROCESSES AND SIGNALING	Cell cycle control, cell division, chromosome partitioning	Cell division control protein, negative regulator of transcription	COG5103	2		7	CELLULAR PROCESSES AND SIGNALING	Posttranslational modification, protein turnover, chaperones	96
CELLULAR PROCESSES AND SIGNALING	Cell cycle control, cell division, chromosome partitioning	Cell division initiation protein	COG3599	2		8	CELLULAR PROCESSES AND SIGNALING	Signal transduction mechanisms	92
CELLULAR PROCESSES AND SIGNALING	Cell cycle control, cell division, chromosome partitioning	Cell division protein	COG3087	1		9	INFORMATION STORAGE AND PROCESSING	Chromatin structure and dynamics	2
CELLULAR PROCESSES AND SIGNALING	Cell cycle control, cell division, chromosome partitioning	Chromosome segregation ATPases	COG1196	15		10	INFORMATION STORAGE AND PROCESSING	RNA processing and modification	5
CELLULAR PROCESSES AND SIGNALING	Cell cycle control, cell division, chromosome partitioning	DNA segregation ATPase FtsK/SpoIIIE and related proteins	COG1674	4		11	INFORMATION STORAGE AND PROCESSING	Replication, recombination and repair	209
CELLULAR PROCESSES AND SIGNALING	Cell cycle control, cell division, chromosome partitioning	Dynactin complex subunit involved in mitotic spindle partitioning in anaphase B	COG5244	1		12	INFORMATION STORAGE AND PROCESSING	Transcription	219
CELLULAR PROCESSES AND SIGNALING	Cell cycle control, cell division, chromosome partitioning	Integral membrane protein possibly involved in chromosome condensation	COG0239	2		13	INFORMATION STORAGE AND PROCESSING	Translation, ribosomal structure and biogenesis	177
CELLULAR PROCESSES AND SIGNALING	Cell cycle control, cell division, chromosome partitioning	Membrane-bound metallopeptidase	COG4942	2		14	METABOLISM	Amino acid transport and metabolism	289
CELLULAR PROCESSES AND SIGNALING	Cell cycle control, cell division, chromosome partitioning	Mitotic inducer, protein phosphatase	COG5105	1		15	METABOLISM	Carbohydrate transport and metabolism	272
CELLULAR PROCESSES AND SIGNALING	Cell cycle control, cell division, chromosome partitioning	NAD/FAD-utilizing enzyme apparently involved in cell division	COG0445	1		16	METABOLISM	Coenzyme transport and metabolism	104
CELLULAR PROCESSES AND SIGNALING	Cell cycle control, cell division, chromosome partitioning	Negative regulator of septation ring formation	COG4477	1		17	METABOLISM	Energy production and conversion	133
CELLULAR PROCESSES AND SIGNALING	Cell cycle control, cell division, chromosome partitioning	Predicted ATPase of the PP-loop superfamily implicated in cell cycle control	COG0037	1		18	METABOLISM	Inorganic ion transport and metabolism	162
CELLULAR PROCESSES AND SIGNALING	Cell cycle control, cell division, chromosome partitioning	Protein predicted to be involved in meiotic recombination	COG5124	1		19	METABOLISM	Lipid transport and metabolism	74
CELLULAR PROCESSES AND SIGNALING	Cell cycle control, cell division, chromosome partitioning	Protein required for the initiation of cell division	COG4839	1		20	METABOLISM	Nucleotide transport and metabolism	102
CELLULAR PROCESSES AND SIGNALING	Cell cycle control, cell division, chromosome partitioning	Septum formation inhibitor	COG0850	1		21	METABOLISM	Secondary metabolites biosynthesis, transport and catabolism	27
CELLULAR PROCESSES AND SIGNALING	Cell cycle control, cell division, chromosome partitioning	Septum formation inhibitor-activating ATPase	COG2894	1		22	POORLY CHARACTERIZED	Function unknown	422
CELLULAR PROCESSES AND SIGNALING	Cell cycle control, cell division, chromosome partitioning	Septum formation initiator	COG2919	1		23	POORLY CHARACTERIZED	General function prediction only	368
CELLULAR PROCESSES AND SIGNALING	Cell cycle control, cell division, chromosome partitioning	Serine/threonine kinase of the haspin family	COG5072	1				total	3118
CELLULAR PROCESSES AND SIGNALING	Cell cycle control, cell division, chromosome partitioning	Uncharacterized protein involved in chromosome partitioning	COG3006	2
CELLULAR PROCESSES AND SIGNALING	Cell cycle control, cell division, chromosome partitioning	Uncharacterized protein involved in chromosome partitioning	COG3096	1
CELLULAR PROCESSES AND SIGNALING	Cell motility	Bacterial surface proteins containing Ig-like domains	COG5492	2
CELLULAR PROCESSES AND SIGNALING	Cell motility	Flagellar basal-body P-ring protein	COG1706	1
CELLULAR PROCESSES AND SIGNALING	Cell motility	Flagellar biosynthesis pathway, component FlhA	COG1298	1
CELLULAR PROCESSES AND SIGNALING	Cell motility	Flagellar biosynthesis pathway, component FlhB	COG1377	2
CELLULAR PROCESSES AND SIGNALING	Cell motility	Flagellar biosynthesis pathway, component FliP	COG1338	1
CELLULAR PROCESSES AND SIGNALING	Cell motility	Flagellar biosynthesis pathway, component FliQ	COG1987	1
CELLULAR PROCESSES AND SIGNALING	Cell motility	Flagellar hook-associated protein	COG1256	1
CELLULAR PROCESSES AND SIGNALING	Cell motility	Muramidase (flagellum-specific)	COG1705	4
CELLULAR PROCESSES AND SIGNALING	Cell motility	Predicted periplasmic or secreted lipoprotein	COG1724	3
CELLULAR PROCESSES AND SIGNALING	Cell motility	Predicted small periplasmic lipoprotein	COG5567	1
CELLULAR PROCESSES AND SIGNALING	Cell motility	Putative archaeal flagellar protein C	COG3352	1
CELLULAR PROCESSES AND SIGNALING	Cell motility	Tfp pilus assembly protein PilV	COG4967	1
CELLULAR PROCESSES AND SIGNALING	Cell motility	Tfp pilus assembly protein, tip-associated adhesin PilY1	COG3419	1
CELLULAR PROCESSES AND SIGNALING	Cell motility	Type II secretory pathway, ATPase PulE/Tfp pilus assembly pathway, ATPase PilB	COG2804	1
CELLULAR PROCESSES AND SIGNALING	Cell motility	Type II secretory pathway, component PulF	COG1459	2
CELLULAR PROCESSES AND SIGNALING	Cell motility	Type II secretory pathway, prepilin signal peptidase PulO and related peptidases	COG1989	1
CELLULAR PROCESSES AND SIGNALING	Cell motility	Type IV secretory pathway, TrbD component	COG5268	1
CELLULAR PROCESSES AND SIGNALING	Cell motility	Uncharacterized flagellar protein FlaG	COG1334	1
CELLULAR PROCESSES AND SIGNALING	Cell wall/membrane/envelope biogenesis	3-deoxy-D-manno-octulosonic acid (KDO) 8-phosphate synthase	COG2877	1
CELLULAR PROCESSES AND SIGNALING	Cell wall/membrane/envelope biogenesis	4-amino-4-deoxy-L-arabinose transferase and related glycosyltransferases of PMT family	COG1807	3
CELLULAR PROCESSES AND SIGNALING	Cell wall/membrane/envelope biogenesis	ABC-type transport system, involved in lipoprotein release, permease component	COG4591	4
CELLULAR PROCESSES AND SIGNALING	Cell wall/membrane/envelope biogenesis	Alanine racemase	COG0787	1
CELLULAR PROCESSES AND SIGNALING	Cell wall/membrane/envelope biogenesis	Alpha-N-acetylglucosamine transferase	COG5597	1
CELLULAR PROCESSES AND SIGNALING	Cell wall/membrane/envelope biogenesis	Aspartate racemase	COG1794	1
CELLULAR PROCESSES AND SIGNALING	Cell wall/membrane/envelope biogenesis	Capsule polysaccharide export protein	COG3524	1
CELLULAR PROCESSES AND SIGNALING	Cell wall/membrane/envelope biogenesis	Cell division protein FtsI/penicillin-binding protein 2	COG0768	3
CELLULAR PROCESSES AND SIGNALING	Cell wall/membrane/envelope biogenesis	Cell division septal protein	COG1589	1
CELLULAR PROCESSES AND SIGNALING	Cell wall/membrane/envelope biogenesis	Cell envelope opacity-associated protein A	COG3061	1
CELLULAR PROCESSES AND SIGNALING	Cell wall/membrane/envelope biogenesis	Cell shape-determining protein	COG1792	1
CELLULAR PROCESSES AND SIGNALING	Cell wall/membrane/envelope biogenesis	Cell shape-determining protein	COG2891	1
CELLULAR PROCESSES AND SIGNALING	Cell wall/membrane/envelope biogenesis	Cell surface protein	COG5386	6
CELLULAR PROCESSES AND SIGNALING	Cell wall/membrane/envelope biogenesis	Cell wall-associated hydrolases (invasion-associated proteins)	COG0791	6
CELLULAR PROCESSES AND SIGNALING	Cell wall/membrane/envelope biogenesis	Cyclopropane fatty acid synthase and related methyltransferases	COG2230	2
CELLULAR PROCESSES AND SIGNALING	Cell wall/membrane/envelope biogenesis	Cytidylyltransferase	COG0615	2
CELLULAR PROCESSES AND SIGNALING	Cell wall/membrane/envelope biogenesis	D-alanine-D-alanine ligase and related ATP-grasp enzymes	COG1181	1
CELLULAR PROCESSES AND SIGNALING	Cell wall/membrane/envelope biogenesis	D-alanyl-D-alanine carboxypeptidase	COG1686	3
CELLULAR PROCESSES AND SIGNALING	Cell wall/membrane/envelope biogenesis	D-alanyl-D-alanine dipeptidase	COG2173	1
CELLULAR PROCESSES AND SIGNALING	Cell wall/membrane/envelope biogenesis	Diacylglycerol kinase	COG0818	1
CELLULAR PROCESSES AND SIGNALING	Cell wall/membrane/envelope biogenesis	Endopolygalacturonase	COG5434	1
CELLULAR PROCESSES AND SIGNALING	Cell wall/membrane/envelope biogenesis	FOG: LysM repeat	COG1388	3
CELLULAR PROCESSES AND SIGNALING	Cell wall/membrane/envelope biogenesis	Glucosamine 6-phosphate synthetase, contains amidotransferase and phosphosugar isomerase domains	COG0449	1
CELLULAR PROCESSES AND SIGNALING	Cell wall/membrane/envelope biogenesis	Glutamate racemase	COG0796	2
CELLULAR PROCESSES AND SIGNALING	Cell wall/membrane/envelope biogenesis	Glycosyltransferase	COG0438	4
CELLULAR PROCESSES AND SIGNALING	Cell wall/membrane/envelope biogenesis	Glycosyltransferases involved in cell wall biogenesis	COG0463	4
CELLULAR PROCESSES AND SIGNALING	Cell wall/membrane/envelope biogenesis	Glycosyltransferases, probably involved in cell wall biogenesis	COG1215	2
CELLULAR PROCESSES AND SIGNALING	Cell wall/membrane/envelope biogenesis	L-alanine-DL-glutamate epimerase and related enzymes of enolase superfamily	COG4948	2
CELLULAR PROCESSES AND SIGNALING	Cell wall/membrane/envelope biogenesis	LPS biosynthesis protein	COG3475	2
CELLULAR PROCESSES AND SIGNALING	Cell wall/membrane/envelope biogenesis	Large-conductance mechanosensitive channel	COG1970	2
CELLULAR PROCESSES AND SIGNALING	Cell wall/membrane/envelope biogenesis	Lipid A disaccharide synthetase	COG0763	1
CELLULAR PROCESSES AND SIGNALING	Cell wall/membrane/envelope biogenesis	Lipoprotein signal peptidase	COG0597	1
CELLULAR PROCESSES AND SIGNALING	Cell wall/membrane/envelope biogenesis	Lyzozyme M1 (1,4-beta-N-acetylmuramidase)	COG3757	7
CELLULAR PROCESSES AND SIGNALING	Cell wall/membrane/envelope biogenesis	Mannose-1-phosphate guanylyltransferase	COG0836	1
CELLULAR PROCESSES AND SIGNALING	Cell wall/membrane/envelope biogenesis	Membrane GTPase LepA	COG0481	2
CELLULAR PROCESSES AND SIGNALING	Cell wall/membrane/envelope biogenesis	Membrane carboxypeptidase (penicillin-binding protein)	COG0744	2
CELLULAR PROCESSES AND SIGNALING	Cell wall/membrane/envelope biogenesis	Membrane carboxypeptidase/penicillin-binding protein	COG5009	2
CELLULAR PROCESSES AND SIGNALING	Cell wall/membrane/envelope biogenesis	Membrane glycosyltransferase	COG2943	1
CELLULAR PROCESSES AND SIGNALING	Cell wall/membrane/envelope biogenesis	Membrane protein involved in colicin uptake	COG3064	1
CELLULAR PROCESSES AND SIGNALING	Cell wall/membrane/envelope biogenesis	Membrane proteins related to metalloendopeptidases	COG0739	1
CELLULAR PROCESSES AND SIGNALING	Cell wall/membrane/envelope biogenesis	N-acetylglucosamine-1-phosphate uridyltransferase (contains nucleotidyltransferase and I-patch acetyltransferase domains)	COG1207	1
CELLULAR PROCESSES AND SIGNALING	Cell wall/membrane/envelope biogenesis	N-acetylmuramoyl-L-alanine amidase	COG0860	2
CELLULAR PROCESSES AND SIGNALING	Cell wall/membrane/envelope biogenesis	N-acetylmuramoyl-L-alanine amidase	COG5632	3
CELLULAR PROCESSES AND SIGNALING	Cell wall/membrane/envelope biogenesis	Nucleoside-binding outer membrane protein	COG3248	1
CELLULAR PROCESSES AND SIGNALING	Cell wall/membrane/envelope biogenesis	Nucleoside-diphosphate-sugar epimerases	COG0451	4
CELLULAR PROCESSES AND SIGNALING	Cell wall/membrane/envelope biogenesis	O-Glycosyl hydrolase	COG5520	2
CELLULAR PROCESSES AND SIGNALING	Cell wall/membrane/envelope biogenesis	Outer membrane lipoprotein involved in outer membrane biogenesis	COG3017	1
CELLULAR PROCESSES AND SIGNALING	Cell wall/membrane/envelope biogenesis	Outer membrane protein	COG2825	1
CELLULAR PROCESSES AND SIGNALING	Cell wall/membrane/envelope biogenesis	Outer membrane protein/protective antigen OMA87	COG4775	1
CELLULAR PROCESSES AND SIGNALING	Cell wall/membrane/envelope biogenesis	Penicillin V acylase and related amidases	COG3049	3
CELLULAR PROCESSES AND SIGNALING	Cell wall/membrane/envelope biogenesis	Periplasmic glycine betaine/choline-binding (lipo)protein of an ABC-type transport system (osmoprotectant binding protein)	COG1732	1
CELLULAR PROCESSES AND SIGNALING	Cell wall/membrane/envelope biogenesis	Phosphoglycerol transferase and related proteins, alkaline phosphatase superfamily	COG1368	4
CELLULAR PROCESSES AND SIGNALING	Cell wall/membrane/envelope biogenesis	Predicted S-adenosylmethionine-dependent methyltransferase involved in bacterial cell division	COG0357	2
CELLULAR PROCESSES AND SIGNALING	Cell wall/membrane/envelope biogenesis	Predicted S-adenosylmethionine-dependent methyltransferase involved in cell envelope biogenesis	COG0275	2
CELLULAR PROCESSES AND SIGNALING	Cell wall/membrane/envelope biogenesis	Predicted membrane protein involved in D-alanine export	COG1696	1
CELLULAR PROCESSES AND SIGNALING	Cell wall/membrane/envelope biogenesis	Predicted membrane-associated Zn-dependent proteases 1	COG0750	1
CELLULAR PROCESSES AND SIGNALING	Cell wall/membrane/envelope biogenesis	Predicted nucleoside-diphosphate sugar epimerases	COG1086	1
CELLULAR PROCESSES AND SIGNALING	Cell wall/membrane/envelope biogenesis	Predicted nucleoside-diphosphate-sugar epimerases	COG0702	5
CELLULAR PROCESSES AND SIGNALING	Cell wall/membrane/envelope biogenesis	Predicted outer membrane protein	COG4932	8
CELLULAR PROCESSES AND SIGNALING	Cell wall/membrane/envelope biogenesis	Predicted pyridoxal phosphate-dependent enzyme apparently involved in regulation of cell wall biogenesis	COG0399	1
CELLULAR PROCESSES AND SIGNALING	Cell wall/membrane/envelope biogenesis	Predicted sugar phosphate isomerase involved in capsule formation	COG0794	2
CELLULAR PROCESSES AND SIGNALING	Cell wall/membrane/envelope biogenesis	Prolipoprotein diacylglyceryltransferase	COG0682	2
CELLULAR PROCESSES AND SIGNALING	Cell wall/membrane/envelope biogenesis	Protein involved in D-alanine esterification of lipoteichoic acid and wall teichoic acid (D-alanine transfer protein)	COG3966	1
CELLULAR PROCESSES AND SIGNALING	Cell wall/membrane/envelope biogenesis	Putative exporter of polyketide antibiotics	COG3559	1
CELLULAR PROCESSES AND SIGNALING	Cell wall/membrane/envelope biogenesis	Putative glycosyl/glycerophosphate transferases involved in teichoic acid biosynthesis TagF/TagB/EpsJ/RodC	COG1887	3
CELLULAR PROCESSES AND SIGNALING	Cell wall/membrane/envelope biogenesis	Small-conductance mechanosensitive channel	COG0668	2
CELLULAR PROCESSES AND SIGNALING	Cell wall/membrane/envelope biogenesis	Small-conductance mechanosensitive channel	COG3264	9
CELLULAR PROCESSES AND SIGNALING	Cell wall/membrane/envelope biogenesis	Sortase (surface protein transpeptidase)	COG3764	1
CELLULAR PROCESSES AND SIGNALING	Cell wall/membrane/envelope biogenesis	Sortase and related acyltransferases	COG1247	2
CELLULAR PROCESSES AND SIGNALING	Cell wall/membrane/envelope biogenesis	Spore coat assembly protein	COG5337	2
CELLULAR PROCESSES AND SIGNALING	Cell wall/membrane/envelope biogenesis	Teichoic acid biosynthesis proteins	COG1922	2
CELLULAR PROCESSES AND SIGNALING	Cell wall/membrane/envelope biogenesis	UDP-N-acetyl-D-mannosaminuronate dehydrogenase	COG0677	1
CELLULAR PROCESSES AND SIGNALING	Cell wall/membrane/envelope biogenesis	UDP-N-acetylglucosamine 2-epimerase	COG0381	1
CELLULAR PROCESSES AND SIGNALING	Cell wall/membrane/envelope biogenesis	UDP-N-acetylglucosamine enolpyruvyl transferase	COG0766	2
CELLULAR PROCESSES AND SIGNALING	Cell wall/membrane/envelope biogenesis	UDP-N-acetylglucosamine:LPS N-acetylglucosamine transferase	COG0707	1
CELLULAR PROCESSES AND SIGNALING	Cell wall/membrane/envelope biogenesis	UDP-N-acetylmuramate dehydrogenase	COG0812	1
CELLULAR PROCESSES AND SIGNALING	Cell wall/membrane/envelope biogenesis	UDP-N-acetylmuramate-alanine ligase	COG0773	1
CELLULAR PROCESSES AND SIGNALING	Cell wall/membrane/envelope biogenesis	UDP-N-acetylmuramoylalanine-D-glutamate ligase	COG0771	1
CELLULAR PROCESSES AND SIGNALING	Cell wall/membrane/envelope biogenesis	UDP-N-acetylmuramyl pentapeptide phosphotransferase/UDP-N-acetylglucosamine-1-phosphate transferase	COG0472	3
CELLULAR PROCESSES AND SIGNALING	Cell wall/membrane/envelope biogenesis	UDP-N-acetylmuramyl pentapeptide synthase	COG0770	1
CELLULAR PROCESSES AND SIGNALING	Cell wall/membrane/envelope biogenesis	UDP-N-acetylmuramyl tripeptide synthase	COG0769	2
CELLULAR PROCESSES AND SIGNALING	Cell wall/membrane/envelope biogenesis	UDP-glucose 4-epimerase	COG1087	1
CELLULAR PROCESSES AND SIGNALING	Cell wall/membrane/envelope biogenesis	UDP-glucose pyrophosphorylase	COG1210	1
CELLULAR PROCESSES AND SIGNALING	Cell wall/membrane/envelope biogenesis	Uncharacterized lipoprotein	COG3317	2
CELLULAR PROCESSES AND SIGNALING	Cell wall/membrane/envelope biogenesis	Uncharacterized protein involved in exopolysaccharide biosynthesis	COG3206	1
CELLULAR PROCESSES AND SIGNALING	Cell wall/membrane/envelope biogenesis	dTDP-D-glucose 4,6-dehydratase	COG1088	1
CELLULAR PROCESSES AND SIGNALING	Cytoskeleton	Dynein, heavy chain	COG5245	2
CELLULAR PROCESSES AND SIGNALING	Cytoskeleton	Myosin heavy chain	COG5022	1
CELLULAR PROCESSES AND SIGNALING	Cytoskeleton	Tubulin	COG5023	1
CELLULAR PROCESSES AND SIGNALING	Defense mechanisms	ABC-type antimicrobial peptide transport system, ATPase component	COG1136	7
CELLULAR PROCESSES AND SIGNALING	Defense mechanisms	ABC-type antimicrobial peptide transport system, permease component	COG0577	5
CELLULAR PROCESSES AND SIGNALING	Defense mechanisms	ABC-type bacteriocin/lantibiotic exporters, contain an N-terminal double-glycine peptidase domain	COG2274	2
CELLULAR PROCESSES AND SIGNALING	Defense mechanisms	ABC-type multidrug transport system, ATPase and permease components	COG1132	9
CELLULAR PROCESSES AND SIGNALING	Defense mechanisms	ABC-type multidrug transport system, ATPase component	COG1131	15
CELLULAR PROCESSES AND SIGNALING	Defense mechanisms	ABC-type multidrug transport system, permease component	COG0842	2
CELLULAR PROCESSES AND SIGNALING	Defense mechanisms	Aminoglycoside N3'-acetyltransferase	COG2746	1
CELLULAR PROCESSES AND SIGNALING	Defense mechanisms	Beta-lactamase class A	COG2367	3
CELLULAR PROCESSES AND SIGNALING	Defense mechanisms	Beta-lactamase class C and other penicillin binding proteins	COG1680	3
CELLULAR PROCESSES AND SIGNALING	Defense mechanisms	Glycopeptide antibiotics resistance protein	COG4767	2
CELLULAR PROCESSES AND SIGNALING	Defense mechanisms	Inner membrane protein involved in colicin E2 resistance	COG4452	1
CELLULAR PROCESSES AND SIGNALING	Defense mechanisms	Multidrug resistance efflux pump	COG1566	1
CELLULAR PROCESSES AND SIGNALING	Defense mechanisms	Na+-driven multidrug efflux pump	COG0534	1
CELLULAR PROCESSES AND SIGNALING	Defense mechanisms	Negative regulator of beta-lactamase expression	COG3023	1
CELLULAR PROCESSES AND SIGNALING	Defense mechanisms	Restriction endonuclease	COG1715	1
CELLULAR PROCESSES AND SIGNALING	Defense mechanisms	Restriction endonuclease S subunits	COG0732	7
CELLULAR PROCESSES AND SIGNALING	Defense mechanisms	Streptogramin lyase	COG4257	4
CELLULAR PROCESSES AND SIGNALING	Defense mechanisms	Type I restriction-modification system methyltransferase subunit	COG0286	1
CELLULAR PROCESSES AND SIGNALING	Defense mechanisms	Type I site-specific restriction-modification system, R (restriction) subunit and related helicases	COG0610	2
CELLULAR PROCESSES AND SIGNALING	Defense mechanisms	Type I site-specific restriction-modification system, R (restriction) subunit and related helicases	COG4096	1
CELLULAR PROCESSES AND SIGNALING	Defense mechanisms	Uncharacterized bacitracin resistance protein	COG1968	1
CELLULAR PROCESSES AND SIGNALING	Defense mechanisms	Uncharacterized proteins, homologs of microcin C7 resistance protein MccF	COG1619	1
CELLULAR PROCESSES AND SIGNALING	Defense mechanisms	Uncharacterized vancomycin resistance protein	COG2720	1
CELLULAR PROCESSES AND SIGNALING	Intracellular trafficking, secretion, and vesicular transport	Competence protein ComGC	COG4537	1
CELLULAR PROCESSES AND SIGNALING	Intracellular trafficking, secretion, and vesicular transport	Flp pilus assembly protein, ATPase CpaF	COG4962	1
CELLULAR PROCESSES AND SIGNALING	Intracellular trafficking, secretion, and vesicular transport	Karyopherin (importin) beta	COG5215	1
CELLULAR PROCESSES AND SIGNALING	Intracellular trafficking, secretion, and vesicular transport	Nuclear pore complex subunit	COG5308	1
CELLULAR PROCESSES AND SIGNALING	Intracellular trafficking, secretion, and vesicular transport	Nuclear protein export factor	COG5079	1
CELLULAR PROCESSES AND SIGNALING	Intracellular trafficking, secretion, and vesicular transport	P pilus assembly/Cpx signaling pathway, periplasmic inhibitor/zinc-resistance associated protein	COG3678	2
CELLULAR PROCESSES AND SIGNALING	Intracellular trafficking, secretion, and vesicular transport	Predicted ABC-type exoprotein transport system, permease component	COG4473	1
CELLULAR PROCESSES AND SIGNALING	Intracellular trafficking, secretion, and vesicular transport	Prenylated rab acceptor 1 and related proteins	COG5130	1
CELLULAR PROCESSES AND SIGNALING	Intracellular trafficking, secretion, and vesicular transport	Preprotein translocase subunit SecA (ATPase, RNA helicase)	COG0653	2
CELLULAR PROCESSES AND SIGNALING	Intracellular trafficking, secretion, and vesicular transport	Preprotein translocase subunit SecG	COG1314	1
CELLULAR PROCESSES AND SIGNALING	Intracellular trafficking, secretion, and vesicular transport	Preprotein translocase subunit SecY	COG0201	1
CELLULAR PROCESSES AND SIGNALING	Intracellular trafficking, secretion, and vesicular transport	Preprotein translocase subunit YajC	COG1862	1
CELLULAR PROCESSES AND SIGNALING	Intracellular trafficking, secretion, and vesicular transport	Preprotein translocase subunit YidC	COG0706	3
CELLULAR PROCESSES AND SIGNALING	Intracellular trafficking, secretion, and vesicular transport	Protein involved in vacuole import and degradation	COG5167	1
CELLULAR PROCESSES AND SIGNALING	Intracellular trafficking, secretion, and vesicular transport	Putative lipase essential for disintegration of autophagic bodies inside the vacuole	COG5153	1
CELLULAR PROCESSES AND SIGNALING	Intracellular trafficking, secretion, and vesicular transport	Signal peptidase I	COG0681	2
CELLULAR PROCESSES AND SIGNALING	Intracellular trafficking, secretion, and vesicular transport	Signal recognition particle GTPase	COG0541	1
CELLULAR PROCESSES AND SIGNALING	Intracellular trafficking, secretion, and vesicular transport	Signal recognition particle GTPase	COG0552	1
CELLULAR PROCESSES AND SIGNALING	Intracellular trafficking, secretion, and vesicular transport	Type II secretory pathway, component PulJ	COG4795	1
CELLULAR PROCESSES AND SIGNALING	Intracellular trafficking, secretion, and vesicular transport	Type II secretory pathway, component PulK	COG3156	1
CELLULAR PROCESSES AND SIGNALING	Intracellular trafficking, secretion, and vesicular transport	Type IV secretory pathway, TrbL components	COG3846	1
CELLULAR PROCESSES AND SIGNALING	Intracellular trafficking, secretion, and vesicular transport	Type IV secretory pathway, VirB10 components	COG2948	1
CELLULAR PROCESSES AND SIGNALING	Intracellular trafficking, secretion, and vesicular transport	Type IV secretory pathway, component VirB8	COG3736	1
CELLULAR PROCESSES AND SIGNALING	Intracellular trafficking, secretion, and vesicular transport	Vacuolar protein sorting-associated protein	COG5043	1
CELLULAR PROCESSES AND SIGNALING	Intracellular trafficking, secretion, and vesicular transport	Vesicle coat complex COPI, gamma subunit	COG5240	2
CELLULAR PROCESSES AND SIGNALING	Posttranslational modification, protein turnover, chaperones	20S proteasome, alpha and beta subunits	COG0638	1
CELLULAR PROCESSES AND SIGNALING	Posttranslational modification, protein turnover, chaperones	26S proteasome regulatory complex component	COG5110	2
CELLULAR PROCESSES AND SIGNALING	Posttranslational modification, protein turnover, chaperones	26S proteasome regulatory complex component	COG5159	1
CELLULAR PROCESSES AND SIGNALING	Posttranslational modification, protein turnover, chaperones	ABC-type sulfate transport system, permease component	COG0555	1
CELLULAR PROCESSES AND SIGNALING	Posttranslational modification, protein turnover, chaperones	ABC-type transport system involved in Fe-S cluster assembly, ATPase component	COG0396	1
CELLULAR PROCESSES AND SIGNALING	Posttranslational modification, protein turnover, chaperones	ABC-type transport system involved in Fe-S cluster assembly, permease component	COG0719	2
CELLULAR PROCESSES AND SIGNALING	Posttranslational modification, protein turnover, chaperones	ADP-ribosylglycohydrolase	COG1397	1
CELLULAR PROCESSES AND SIGNALING	Posttranslational modification, protein turnover, chaperones	ATP-dependent Lon protease, bacterial type	COG0466	1
CELLULAR PROCESSES AND SIGNALING	Posttranslational modification, protein turnover, chaperones	ATP-dependent Zn proteases	COG0465	1
CELLULAR PROCESSES AND SIGNALING	Posttranslational modification, protein turnover, chaperones	ATP-dependent protease Clp, ATPase subunit	COG1219	1
CELLULAR PROCESSES AND SIGNALING	Posttranslational modification, protein turnover, chaperones	ATP-dependent protease HslVU (ClpYQ), ATPase subunit	COG1220	1
CELLULAR PROCESSES AND SIGNALING	Posttranslational modification, protein turnover, chaperones	ATP-dependent protease HslVU (ClpYQ), peptidase subunit	COG5405	1
CELLULAR PROCESSES AND SIGNALING	Posttranslational modification, protein turnover, chaperones	ATPases with chaperone activity, ATP-binding subunit	COG0542	4
CELLULAR PROCESSES AND SIGNALING	Posttranslational modification, protein turnover, chaperones	Alkyl hydroperoxide reductase, large subunit	COG3634	1
CELLULAR PROCESSES AND SIGNALING	Posttranslational modification, protein turnover, chaperones	Chaperonin GroEL (HSP60 family)	COG0459	1
CELLULAR PROCESSES AND SIGNALING	Posttranslational modification, protein turnover, chaperones	Co-chaperonin GroES (HSP10)	COG0234	1
CELLULAR PROCESSES AND SIGNALING	Posttranslational modification, protein turnover, chaperones	Conserved domain frequently associated with peptide methionine sulfoxide reductase	COG0229	1
CELLULAR PROCESSES AND SIGNALING	Posttranslational modification, protein turnover, chaperones	Cytochrome c biogenesis factor	COG1138	1
CELLULAR PROCESSES AND SIGNALING	Posttranslational modification, protein turnover, chaperones	Cytochrome c-type biogenesis protein CcmE	COG2332	1
CELLULAR PROCESSES AND SIGNALING	Posttranslational modification, protein turnover, chaperones	Disulfide bond chaperones of the HSP33 family	COG1281	1
CELLULAR PROCESSES AND SIGNALING	Posttranslational modification, protein turnover, chaperones	DnaJ-class molecular chaperone with C-terminal Zn finger domain	COG0484	1
CELLULAR PROCESSES AND SIGNALING	Posttranslational modification, protein turnover, chaperones	FKBP-type peptidyl-prolyl cis-trans isomerase (trigger factor)	COG0544	1
CELLULAR PROCESSES AND SIGNALING	Posttranslational modification, protein turnover, chaperones	Glutamine cyclotransferase	COG3823	1
CELLULAR PROCESSES AND SIGNALING	Posttranslational modification, protein turnover, chaperones	Glutaredoxin and related proteins	COG0695	1
CELLULAR PROCESSES AND SIGNALING	Posttranslational modification, protein turnover, chaperones	Glutathione peroxidase	COG0386	1
CELLULAR PROCESSES AND SIGNALING	Posttranslational modification, protein turnover, chaperones	Glycosylphosphatidylinositol transamidase (GPIT), subunit GPI8	COG5206	1
CELLULAR PROCESSES AND SIGNALING	Posttranslational modification, protein turnover, chaperones	Highly conserved protein containing a thioredoxin domain	COG1331	2
CELLULAR PROCESSES AND SIGNALING	Posttranslational modification, protein turnover, chaperones	Hydrogenase maturation factor	COG0068	1
CELLULAR PROCESSES AND SIGNALING	Posttranslational modification, protein turnover, chaperones	Hydrogenase/urease accessory protein	COG2370	1
CELLULAR PROCESSES AND SIGNALING	Posttranslational modification, protein turnover, chaperones	Inactive homolog of metal-dependent proteases, putative molecular chaperone	COG1214	1
CELLULAR PROCESSES AND SIGNALING	Posttranslational modification, protein turnover, chaperones	Membrane protease subunits, stomatin/prohibitin homologs	COG0330	2
CELLULAR PROCESSES AND SIGNALING	Posttranslational modification, protein turnover, chaperones	Membrane-bound serine protease (ClpP class)	COG1030	2
CELLULAR PROCESSES AND SIGNALING	Posttranslational modification, protein turnover, chaperones	Metal-dependent proteases with possible chaperone activity	COG0533	1
CELLULAR PROCESSES AND SIGNALING	Posttranslational modification, protein turnover, chaperones	Molecular chaperone	COG0443	2
CELLULAR PROCESSES AND SIGNALING	Posttranslational modification, protein turnover, chaperones	Molecular chaperone (small heat shock protein)	COG0071	2
CELLULAR PROCESSES AND SIGNALING	Posttranslational modification, protein turnover, chaperones	Molecular chaperone GrpE (heat shock protein)	COG0576	1
CELLULAR PROCESSES AND SIGNALING	Posttranslational modification, protein turnover, chaperones	Negative regulator of genetic competence, sporulation and motility	COG4862	1
CELLULAR PROCESSES AND SIGNALING	Posttranslational modification, protein turnover, chaperones	Organic radical activating enzymes	COG0602	1
CELLULAR PROCESSES AND SIGNALING	Posttranslational modification, protein turnover, chaperones	Parvulin-like peptidyl-prolyl isomerase	COG0760	2
CELLULAR PROCESSES AND SIGNALING	Posttranslational modification, protein turnover, chaperones	Peptide methionine sulfoxide reductase	COG0225	1
CELLULAR PROCESSES AND SIGNALING	Posttranslational modification, protein turnover, chaperones	Peptidyl-prolyl cis-trans isomerase (rotamase) - cyclophilin family	COG0652	2
CELLULAR PROCESSES AND SIGNALING	Posttranslational modification, protein turnover, chaperones	Peroxiredoxin	COG0450	1
CELLULAR PROCESSES AND SIGNALING	Posttranslational modification, protein turnover, chaperones	Peroxiredoxin	COG2077	1
CELLULAR PROCESSES AND SIGNALING	Posttranslational modification, protein turnover, chaperones	Polyprenyltransferase (cytochrome oxidase assembly factor)	COG0109	1
CELLULAR PROCESSES AND SIGNALING	Posttranslational modification, protein turnover, chaperones	Predicted ATP-dependent serine protease	COG1066	2
CELLULAR PROCESSES AND SIGNALING	Posttranslational modification, protein turnover, chaperones	Predicted Zn-dependent protease	COG5504	1
CELLULAR PROCESSES AND SIGNALING	Posttranslational modification, protein turnover, chaperones	Predicted Zn-dependent protease	COG5549	3
CELLULAR PROCESSES AND SIGNALING	Posttranslational modification, protein turnover, chaperones	Predicted membrane-bound mannosyltransferase	COG4745	1
CELLULAR PROCESSES AND SIGNALING	Posttranslational modification, protein turnover, chaperones	Predicted metalloendopeptidase	COG3590	1
CELLULAR PROCESSES AND SIGNALING	Posttranslational modification, protein turnover, chaperones	Predicted proline hydroxylase	COG3751	1
CELLULAR PROCESSES AND SIGNALING	Posttranslational modification, protein turnover, chaperones	Predicted protease	COG4934	10
CELLULAR PROCESSES AND SIGNALING	Posttranslational modification, protein turnover, chaperones	Predicted redox protein, regulator of disulfide bond formation	COG1764	2
CELLULAR PROCESSES AND SIGNALING	Posttranslational modification, protein turnover, chaperones	Predicted redox protein, regulator of disulfide bond formation	COG1765	2
CELLULAR PROCESSES AND SIGNALING	Posttranslational modification, protein turnover, chaperones	Predicted secreted Zn-dependent protease	COG5664	1
CELLULAR PROCESSES AND SIGNALING	Posttranslational modification, protein turnover, chaperones	Prenyltransferase, beta subunit	COG5029	1
CELLULAR PROCESSES AND SIGNALING	Posttranslational modification, protein turnover, chaperones	Protease subunit of ATP-dependent Clp proteases	COG0740	1
CELLULAR PROCESSES AND SIGNALING	Posttranslational modification, protein turnover, chaperones	Subtilisin-like serine proteases	COG1404	2
CELLULAR PROCESSES AND SIGNALING	Posttranslational modification, protein turnover, chaperones	Thiol-disulfide isomerase and thioredoxins	COG0526	1
CELLULAR PROCESSES AND SIGNALING	Posttranslational modification, protein turnover, chaperones	Thioredoxin domain-containing protein	COG3118	2
CELLULAR PROCESSES AND SIGNALING	Posttranslational modification, protein turnover, chaperones	Thioredoxin reductase	COG0492	3
CELLULAR PROCESSES AND SIGNALING	Posttranslational modification, protein turnover, chaperones	Trypsin-like serine proteases, typically periplasmic, contain C-terminal PDZ domain	COG0265	2
CELLULAR PROCESSES AND SIGNALING	Posttranslational modification, protein turnover, chaperones	Ubiquitin-protein ligase	COG5021	1
CELLULAR PROCESSES AND SIGNALING	Posttranslational modification, protein turnover, chaperones	Zn-dependent protease with chaperone function	COG0501	2
CELLULAR PROCESSES AND SIGNALING	Posttranslational modification, protein turnover, chaperones	tmRNA-binding protein	COG0691	1
CELLULAR PROCESSES AND SIGNALING	Signal transduction mechanisms	ACT domain-containing protein	COG3830	1
CELLULAR PROCESSES AND SIGNALING	Signal transduction mechanisms	CBS-domain-containing membrane protein	COG3448	2
CELLULAR PROCESSES AND SIGNALING	Signal transduction mechanisms	Casein kinase II, beta subunit	COG5041	1
CELLULAR PROCESSES AND SIGNALING	Signal transduction mechanisms	GAF domain-containing protein	COG1956	2
CELLULAR PROCESSES AND SIGNALING	Signal transduction mechanisms	Growth inhibitor	COG2337	4
CELLULAR PROCESSES AND SIGNALING	Signal transduction mechanisms	Growth regulator	COG2336	2
CELLULAR PROCESSES AND SIGNALING	Signal transduction mechanisms	Guanosine polyphosphate pyrophosphohydrolases/synthetases	COG0317	1
CELLULAR PROCESSES AND SIGNALING	Signal transduction mechanisms	LuxS protein involved in autoinducer AI2 synthesis	COG1854	1
CELLULAR PROCESSES AND SIGNALING	Signal transduction mechanisms	Negative regulator of sigma E activity	COG3073	1
CELLULAR PROCESSES AND SIGNALING	Signal transduction mechanisms	Osmosensitive K+ channel histidine kinase	COG2205	2
CELLULAR PROCESSES AND SIGNALING	Signal transduction mechanisms	Phosphate starvation-inducible protein PhoH, predicted ATPase	COG1702	2
CELLULAR PROCESSES AND SIGNALING	Signal transduction mechanisms	Phosphatidylinositol 5-phosphate phosphatase	COG5411	1
CELLULAR PROCESSES AND SIGNALING	Signal transduction mechanisms	Phosphatidylinositol kinase and protein kinases of the PI-3 kinase family	COG5032	1
CELLULAR PROCESSES AND SIGNALING	Signal transduction mechanisms	Phosphoinositide polyphosphatase (Sac family)	COG5329	1
CELLULAR PROCESSES AND SIGNALING	Signal transduction mechanisms	Predicted integral membrane sensor domain	COG3447	1
CELLULAR PROCESSES AND SIGNALING	Signal transduction mechanisms	Predicted membrane GTPase involved in stress response	COG1217	2
CELLULAR PROCESSES AND SIGNALING	Signal transduction mechanisms	Predicted secreted protein containing a PDZ domain	COG3480	1
CELLULAR PROCESSES AND SIGNALING	Signal transduction mechanisms	Predicted signaling protein consisting of a modified GGDEF domain and a DHH domain	COG3887	2
CELLULAR PROCESSES AND SIGNALING	Signal transduction mechanisms	Predicted transmembrane sensor domain	COG4252	1
CELLULAR PROCESSES AND SIGNALING	Signal transduction mechanisms	Protein tyrosine/serine phosphatase	COG2365	4
CELLULAR PROCESSES AND SIGNALING	Signal transduction mechanisms	Protein-tyrosine-phosphatase	COG0394	3
CELLULAR PROCESSES AND SIGNALING	Signal transduction mechanisms	Putative Ser protein kinase	COG2766	1
CELLULAR PROCESSES AND SIGNALING	Signal transduction mechanisms	Response regulator containing CheY-like receiver domain and AraC-type DNA-binding domain	COG4753	5
CELLULAR PROCESSES AND SIGNALING	Signal transduction mechanisms	Response regulator containing CheY-like receiver, AAA-type ATPase, and DNA-binding domains	COG2204	5
CELLULAR PROCESSES AND SIGNALING	Signal transduction mechanisms	Response regulator containing a CheY-like receiver domain and an HTH DNA-binding domain	COG2197	4
CELLULAR PROCESSES AND SIGNALING	Signal transduction mechanisms	Response regulators consisting of a CheY-like receiver domain and a winged-helix DNA-binding domain	COG0745	11
CELLULAR PROCESSES AND SIGNALING	Signal transduction mechanisms	Serine kinase of the HPr protein, regulates carbohydrate metabolism	COG1493	1
CELLULAR PROCESSES AND SIGNALING	Signal transduction mechanisms	Serine/threonine protein phosphatase	COG0631	1
CELLULAR PROCESSES AND SIGNALING	Signal transduction mechanisms	Serine/threonine protein phosphatase 2A, regulatory subunit	COG5170	1
CELLULAR PROCESSES AND SIGNALING	Signal transduction mechanisms	Signal transduction histidine kinase	COG0642	11
CELLULAR PROCESSES AND SIGNALING	Signal transduction mechanisms	Signal transduction histidine kinase	COG4585	2
CELLULAR PROCESSES AND SIGNALING	Signal transduction mechanisms	Signal transduction histidine kinase	COG5002	2
CELLULAR PROCESSES AND SIGNALING	Signal transduction mechanisms	Signal transduction histidine kinase involved in nitrogen fixation and metabolism regulation	COG5000	2
CELLULAR PROCESSES AND SIGNALING	Signal transduction mechanisms	Universal stress protein UspA and related nucleotide-binding proteins	COG0589	8
CELLULAR PROCESSES AND SIGNALING	Signal transduction mechanisms	cAMP-binding proteins - catabolite gene activator and regulatory subunit of cAMP-dependent protein kinases	COG0664	2
INFORMATION STORAGE AND PROCESSING	Chromatin structure and dynamics	Chromatin remodeling protein, contains PhD zinc finger	COG5034	1
INFORMATION STORAGE AND PROCESSING	Chromatin structure and dynamics	Histone acetyltransferase complex SAGA/ADA, subunit ADA2	COG5114	1
INFORMATION STORAGE AND PROCESSING	RNA processing and modification	Poly(A) polymerase	COG5186	1
INFORMATION STORAGE AND PROCESSING	RNA processing and modification	Protein interacting with poly(A)-binding protein	COG5180	1
INFORMATION STORAGE AND PROCESSING	RNA processing and modification	Splicing factor	COG5104	1
INFORMATION STORAGE AND PROCESSING	RNA processing and modification	Splicing factor 3a, subunit 2	COG5246	1
INFORMATION STORAGE AND PROCESSING	RNA processing and modification	U5 snRNP spliceosome subunit	COG5178	1
INFORMATION STORAGE AND PROCESSING	Replication, recombination and repair	3-methyladenine DNA glycosylase	COG2094	1
INFORMATION STORAGE AND PROCESSING	Replication, recombination and repair	3-methyladenine DNA glycosylase	COG2818	3
INFORMATION STORAGE AND PROCESSING	Replication, recombination and repair	A/G-specific DNA glycosylase	COG1194	1
INFORMATION STORAGE AND PROCESSING	Replication, recombination and repair	ATP-dependent exoDNAse (exonuclease V) beta subunit (contains helicase and exonuclease domains)	COG1074	1
INFORMATION STORAGE AND PROCESSING	Replication, recombination and repair	ATP-dependent exoDNAse (exonuclease V), alpha subunit - helicase superfamily I member	COG0507	3
INFORMATION STORAGE AND PROCESSING	Replication, recombination and repair	ATP-dependent nuclease, subunit B	COG3857	1
INFORMATION STORAGE AND PROCESSING	Replication, recombination and repair	ATPase involved in DNA repair	COG0419	2
INFORMATION STORAGE AND PROCESSING	Replication, recombination and repair	ATPase involved in DNA repair	COG0497	1
INFORMATION STORAGE AND PROCESSING	Replication, recombination and repair	ATPase involved in DNA replication initiation	COG0593	2
INFORMATION STORAGE AND PROCESSING	Replication, recombination and repair	ATPase related to the helicase subunit of the Holliday junction resolvase	COG2256	2
INFORMATION STORAGE AND PROCESSING	Replication, recombination and repair	Adenine specific DNA methylase Mod	COG2189	1
INFORMATION STORAGE AND PROCESSING	Replication, recombination and repair	Adenine-specific DNA methylase	COG0827	1
INFORMATION STORAGE AND PROCESSING	Replication, recombination and repair	Archaea-specific RecJ-like exonuclease, contains DnaJ-type Zn finger domain	COG1107	1
INFORMATION STORAGE AND PROCESSING	Replication, recombination and repair	Bacterial nucleoid DNA-binding protein	COG0776	1
INFORMATION STORAGE AND PROCESSING	Replication, recombination and repair	DNA endonuclease related to intein-encoded endonucleases	COG3780	1
INFORMATION STORAGE AND PROCESSING	Replication, recombination and repair	DNA mismatch repair enzyme (predicted ATPase)	COG0323	1
INFORMATION STORAGE AND PROCESSING	Replication, recombination and repair	DNA polymerase I - 3'-5' exonuclease and polymerase domains	COG0749	1
INFORMATION STORAGE AND PROCESSING	Replication, recombination and repair	DNA polymerase III, alpha subunit	COG0587	3
INFORMATION STORAGE AND PROCESSING	Replication, recombination and repair	DNA polymerase III, alpha subunit (gram-positive type)	COG2176	5
INFORMATION STORAGE AND PROCESSING	Replication, recombination and repair	DNA polymerase III, delta subunit	COG1466	1
INFORMATION STORAGE AND PROCESSING	Replication, recombination and repair	DNA polymerase III, epsilon subunit and related 3'-5' exonucleases	COG0847	1
INFORMATION STORAGE AND PROCESSING	Replication, recombination and repair	DNA polymerase III, gamma/tau subunits	COG2812	3
INFORMATION STORAGE AND PROCESSING	Replication, recombination and repair	DNA polymerase sliding clamp subunit (PCNA homolog)	COG0592	1
INFORMATION STORAGE AND PROCESSING	Replication, recombination and repair	DNA primase (bacterial type)	COG0358	1
INFORMATION STORAGE AND PROCESSING	Replication, recombination and repair	DNA repair exonuclease	COG0420	6
INFORMATION STORAGE AND PROCESSING	Replication, recombination and repair	DNA replication protein	COG1484	1
INFORMATION STORAGE AND PROCESSING	Replication, recombination and repair	DNA topoisomerase VI, subunit A	COG1697	1
INFORMATION STORAGE AND PROCESSING	Replication, recombination and repair	DNA uptake protein and related DNA-binding proteins	COG1555	1
INFORMATION STORAGE AND PROCESSING	Replication, recombination and repair	DNA-damage-inducible protein J	COG3077	6
INFORMATION STORAGE AND PROCESSING	Replication, recombination and repair	ERCC4-like helicases	COG1111	2
INFORMATION STORAGE AND PROCESSING	Replication, recombination and repair	Endonuclease IV	COG0648	1
INFORMATION STORAGE AND PROCESSING	Replication, recombination and repair	Excinuclease ATPase subunit	COG0178	5
INFORMATION STORAGE AND PROCESSING	Replication, recombination and repair	Exonuclease III	COG0708	1
INFORMATION STORAGE AND PROCESSING	Replication, recombination and repair	Exonuclease V gamma subunit	COG1330	2
INFORMATION STORAGE AND PROCESSING	Replication, recombination and repair	Exonuclease VII small subunit	COG1722	1
INFORMATION STORAGE AND PROCESSING	Replication, recombination and repair	Exonuclease VII, large subunit	COG1570	4
INFORMATION STORAGE AND PROCESSING	Replication, recombination and repair	Formamidopyrimidine-DNA glycosylase	COG0266	1
INFORMATION STORAGE AND PROCESSING	Replication, recombination and repair	Helicase subunit of the DNA excision repair complex	COG0556	1
INFORMATION STORAGE AND PROCESSING	Replication, recombination and repair	Holliday junction resolvasome, DNA-binding subunit	COG0632	1
INFORMATION STORAGE AND PROCESSING	Replication, recombination and repair	Holliday junction resolvasome, helicase subunit	COG2255	1
INFORMATION STORAGE AND PROCESSING	Replication, recombination and repair	Integrase	COG0582	2
INFORMATION STORAGE AND PROCESSING	Replication, recombination and repair	Methylated DNA-protein cysteine methyltransferase	COG0350	1
INFORMATION STORAGE AND PROCESSING	Replication, recombination and repair	Mg-dependent DNase	COG0084	1
INFORMATION STORAGE AND PROCESSING	Replication, recombination and repair	Mismatch repair ATPase (MutS family)	COG0249	2
INFORMATION STORAGE AND PROCESSING	Replication, recombination and repair	Mismatch repair ATPase (MutS family)	COG1193	1
INFORMATION STORAGE AND PROCESSING	Replication, recombination and repair	N6-adenine-specific methylase	COG0742	1
INFORMATION STORAGE AND PROCESSING	Replication, recombination and repair	NAD-dependent DNA ligase (contains BRCT domain type II)	COG0272	2
INFORMATION STORAGE AND PROCESSING	Replication, recombination and repair	NTP pyrophosphohydrolases containing a Zn-finger, probably nucleic-acid-binding	COG2816	1
INFORMATION STORAGE AND PROCESSING	Replication, recombination and repair	NTP pyrophosphohydrolases including oxidative damage repair enzymes	COG0494	5
INFORMATION STORAGE AND PROCESSING	Replication, recombination and repair	Nuclease subunit of the excinuclease complex	COG0322	2
INFORMATION STORAGE AND PROCESSING	Replication, recombination and repair	Nucleotidyltransferase/DNA polymerase involved in DNA repair	COG0389	2
INFORMATION STORAGE AND PROCESSING	Replication, recombination and repair	Origin recognition complex, subunit 2	COG5575	1
INFORMATION STORAGE AND PROCESSING	Replication, recombination and repair	Phage terminase, small subunit	COG3728	1
INFORMATION STORAGE AND PROCESSING	Replication, recombination and repair	Plasmid rolling circle replication initiator protein and truncated derivatives	COG5655	2
INFORMATION STORAGE AND PROCESSING	Replication, recombination and repair	Predicted ATPase involved in replication control, Cdc46/Mcm family	COG1241	1
INFORMATION STORAGE AND PROCESSING	Replication, recombination and repair	Predicted DNA alkylation repair enzyme	COG4912	1
INFORMATION STORAGE AND PROCESSING	Replication, recombination and repair	Predicted N6-adenine-specific DNA methylase	COG0116	1
INFORMATION STORAGE AND PROCESSING	Replication, recombination and repair	Predicted Rossmann fold nucleotide-binding protein involved in DNA uptake	COG0758	1
INFORMATION STORAGE AND PROCESSING	Replication, recombination and repair	Predicted endonuclease containing a URI domain	COG2827	1
INFORMATION STORAGE AND PROCESSING	Replication, recombination and repair	Predicted endonuclease involved in recombination (possible Holliday junction resolvase in Mycoplasmas and B. subtilis)	COG0816	1
INFORMATION STORAGE AND PROCESSING	Replication, recombination and repair	Primosomal protein N' (replication factor Y) - superfamily II helicase	COG1198	1
INFORMATION STORAGE AND PROCESSING	Replication, recombination and repair	Protein involved in initiation of plasmid replication	COG5527	1
INFORMATION STORAGE AND PROCESSING	Replication, recombination and repair	Putative primosome component and related proteins	COG3935	1
INFORMATION STORAGE AND PROCESSING	Replication, recombination and repair	RecA/RadA recombinase	COG0468	1
INFORMATION STORAGE AND PROCESSING	Replication, recombination and repair	RecG-like helicase	COG1200	1
INFORMATION STORAGE AND PROCESSING	Replication, recombination and repair	Recombinational DNA repair ATPase (RecF pathway)	COG1195	1
INFORMATION STORAGE AND PROCESSING	Replication, recombination and repair	Recombinational DNA repair protein (RecE pathway)	COG3723	1
INFORMATION STORAGE AND PROCESSING	Replication, recombination and repair	Recombinational DNA repair protein (RecF pathway)	COG0353	1
INFORMATION STORAGE AND PROCESSING	Replication, recombination and repair	Recombinational DNA repair protein (RecF pathway)	COG1381	1
INFORMATION STORAGE AND PROCESSING	Replication, recombination and repair	Replication initiation/membrane attachment protein	COG3611	1
INFORMATION STORAGE AND PROCESSING	Replication, recombination and repair	Replicative DNA helicase	COG0305	3
INFORMATION STORAGE AND PROCESSING	Replication, recombination and repair	Ribonuclease HI	COG0328	2
INFORMATION STORAGE AND PROCESSING	Replication, recombination and repair	Ribonuclease HII	COG0164	1
INFORMATION STORAGE AND PROCESSING	Replication, recombination and repair	Single-stranded DNA-binding protein	COG0629	2
INFORMATION STORAGE AND PROCESSING	Replication, recombination and repair	Single-stranded DNA-specific exonuclease	COG0608	1
INFORMATION STORAGE AND PROCESSING	Replication, recombination and repair	Site-specific recombinase	COG4389	3
INFORMATION STORAGE AND PROCESSING	Replication, recombination and repair	Site-specific recombinase XerC	COG4973	1
INFORMATION STORAGE AND PROCESSING	Replication, recombination and repair	Site-specific recombinase XerD	COG4974	3
INFORMATION STORAGE AND PROCESSING	Replication, recombination and repair	Site-specific recombinases, DNA invertase Pin homologs	COG1961	3
INFORMATION STORAGE AND PROCESSING	Replication, recombination and repair	Small primase-like proteins (Toprim domain)	COG1658	1
INFORMATION STORAGE AND PROCESSING	Replication, recombination and repair	Superfamily I DNA and RNA helicases	COG0210	2
INFORMATION STORAGE AND PROCESSING	Replication, recombination and repair	Superfamily II DNA and RNA helicases	COG0513	3
INFORMATION STORAGE AND PROCESSING	Replication, recombination and repair	Superfamily II DNA helicase	COG0514	3
INFORMATION STORAGE AND PROCESSING	Replication, recombination and repair	Superfamily II DNA/RNA helicase required for DNA uptake (late competence protein)	COG4098	1
INFORMATION STORAGE AND PROCESSING	Replication, recombination and repair	Topoisomerase IA	COG0550	5
INFORMATION STORAGE AND PROCESSING	Replication, recombination and repair	Transcription-repair coupling factor (superfamily II helicase)	COG1197	1
INFORMATION STORAGE AND PROCESSING	Replication, recombination and repair	Transposase and inactivated derivatives	COG0675	5
INFORMATION STORAGE AND PROCESSING	Replication, recombination and repair	Transposase and inactivated derivatives	COG1943	1
INFORMATION STORAGE AND PROCESSING	Replication, recombination and repair	Transposase and inactivated derivatives	COG2801	7
INFORMATION STORAGE AND PROCESSING	Replication, recombination and repair	Transposase and inactivated derivatives	COG2963	10
INFORMATION STORAGE AND PROCESSING	Replication, recombination and repair	Transposase and inactivated derivatives	COG3293	11
INFORMATION STORAGE AND PROCESSING	Replication, recombination and repair	Transposase and inactivated derivatives	COG3464	4
INFORMATION STORAGE AND PROCESSING	Replication, recombination and repair	Transposase and inactivated derivatives	COG3547	3
INFORMATION STORAGE AND PROCESSING	Replication, recombination and repair	Transposase and inactivated derivatives, IS30 family	COG2826	4
INFORMATION STORAGE AND PROCESSING	Replication, recombination and repair	Transposase and inactivated derivatives, TnpA family	COG4644	2
INFORMATION STORAGE AND PROCESSING	Replication, recombination and repair	Type IIA topoisomerase (DNA gyrase/topo II, topoisomerase IV), A subunit	COG0188	3
INFORMATION STORAGE AND PROCESSING	Replication, recombination and repair	Type IIA topoisomerase (DNA gyrase/topo II, topoisomerase IV), B subunit	COG0187	2
INFORMATION STORAGE AND PROCESSING	Replication, recombination and repair	Uncharacterized protein predicted to be involved in DNA repair	COG1517	1
INFORMATION STORAGE AND PROCESSING	Replication, recombination and repair	Uncharacterized protein predicted to be involved in DNA repair	COG1518	1
INFORMATION STORAGE AND PROCESSING	Replication, recombination and repair	Uncharacterized protein predicted to be involved in DNA repair (RAMP superfamily)	COG1769	1
INFORMATION STORAGE AND PROCESSING	Replication, recombination and repair	Uncharacterized protein related to Endonuclease III	COG2231	1
INFORMATION STORAGE AND PROCESSING	Replication, recombination and repair	Uracil DNA glycosylase	COG0692	1
INFORMATION STORAGE AND PROCESSING	Replication, recombination and repair	Uracil-DNA glycosylase	COG1573	3
INFORMATION STORAGE AND PROCESSING	Transcription	AraC-type DNA-binding domain-containing proteins	COG2207	7
INFORMATION STORAGE AND PROCESSING	Transcription	Arginine repressor	COG1438	2
INFORMATION STORAGE AND PROCESSING	Transcription	CCR4-NOT transcriptional regulation complex, NOT5 subunit	COG5665	2
INFORMATION STORAGE AND PROCESSING	Transcription	Cold shock proteins	COG1278	3
INFORMATION STORAGE AND PROCESSING	Transcription	DNA methylase	COG4646	1
INFORMATION STORAGE AND PROCESSING	Transcription	DNA or RNA helicases of superfamily II	COG1061	2
INFORMATION STORAGE AND PROCESSING	Transcription	DNA-directed RNA polymerase specialized sigma subunit, sigma24 homolog	COG1595	2
INFORMATION STORAGE AND PROCESSING	Transcription	DNA-directed RNA polymerase specialized sigma subunit, sigma54 homolog	COG1508	2
INFORMATION STORAGE AND PROCESSING	Transcription	DNA-directed RNA polymerase, alpha subunit/40 kD subunit	COG0202	1
INFORMATION STORAGE AND PROCESSING	Transcription	DNA-directed RNA polymerase, beta subunit/140 kD subunit	COG0085	1
INFORMATION STORAGE AND PROCESSING	Transcription	DNA-directed RNA polymerase, beta' subunit/160 kD subunit	COG0086	4
INFORMATION STORAGE AND PROCESSING	Transcription	DNA-directed RNA polymerase, delta subunit	COG3343	1
INFORMATION STORAGE AND PROCESSING	Transcription	DNA-directed RNA polymerase, sigma subunit (sigma70/sigma32)	COG0568	1
INFORMATION STORAGE AND PROCESSING	Transcription	DNA-directed RNA polymerase, subunit K/omega	COG1758	1
INFORMATION STORAGE AND PROCESSING	Transcription	Exoribonuclease R	COG0557	1
INFORMATION STORAGE AND PROCESSING	Transcription	Genetic competence transcription factor	COG4903	1
INFORMATION STORAGE AND PROCESSING	Transcription	Glycerol-3-phosphate responsive antiterminator (mRNA-binding)	COG1954	1
INFORMATION STORAGE AND PROCESSING	Transcription	Mn-dependent transcriptional regulator	COG1321	1
INFORMATION STORAGE AND PROCESSING	Transcription	NAD-dependent protein deacetylases, SIR2 family	COG0846	3
INFORMATION STORAGE AND PROCESSING	Transcription	Phage anti-repressor protein	COG3561	1
INFORMATION STORAGE AND PROCESSING	Transcription	Pleiotropic transcriptional repressor	COG4465	1
INFORMATION STORAGE AND PROCESSING	Transcription	Predicted RNA-binding protein homologous to eukaryotic snRNP	COG1293	1
INFORMATION STORAGE AND PROCESSING	Transcription	Predicted nucleic-acid-binding protein implicated in transcription termination	COG2740	1
INFORMATION STORAGE AND PROCESSING	Transcription	Predicted transcription factor, homolog of eukaryotic MBF1	COG1813	2
INFORMATION STORAGE AND PROCESSING	Transcription	Predicted transcriptional regulator	COG1497	1
INFORMATION STORAGE AND PROCESSING	Transcription	Predicted transcriptional regulator	COG1959	1
INFORMATION STORAGE AND PROCESSING	Transcription	Predicted transcriptional regulator	COG2345	1
INFORMATION STORAGE AND PROCESSING	Transcription	Predicted transcriptional regulator	COG2944	1
INFORMATION STORAGE AND PROCESSING	Transcription	Predicted transcriptional regulator	COG3655	3
INFORMATION STORAGE AND PROCESSING	Transcription	Predicted transcriptional regulator	COG3682	3
INFORMATION STORAGE AND PROCESSING	Transcription	Predicted transcriptional regulator	COG4189	2
INFORMATION STORAGE AND PROCESSING	Transcription	Predicted transcriptional regulator	COG5340	1
INFORMATION STORAGE AND PROCESSING	Transcription	Predicted transcriptional regulator containing the HTH domain	COG1386	1
INFORMATION STORAGE AND PROCESSING	Transcription	Predicted transcriptional regulator with C-terminal CBS domains	COG3620	2
INFORMATION STORAGE AND PROCESSING	Transcription	Predicted transcriptional regulator, consists of a Zn-ribbon and ATP-cone domains	COG1327	1
INFORMATION STORAGE AND PROCESSING	Transcription	Predicted transcriptional regulator, contains C-terminal CBS domains	COG2524	1
INFORMATION STORAGE AND PROCESSING	Transcription	Predicted transcriptional regulators	COG0640	4
INFORMATION STORAGE AND PROCESSING	Transcription	Predicted transcriptional regulators	COG0789	7
INFORMATION STORAGE AND PROCESSING	Transcription	Predicted transcriptional regulators	COG1396	18
INFORMATION STORAGE AND PROCESSING	Transcription	Predicted transcriptional regulators	COG1475	1
INFORMATION STORAGE AND PROCESSING	Transcription	Predicted transcriptional regulators	COG1476	4
INFORMATION STORAGE AND PROCESSING	Transcription	Predicted transcriptional regulators	COG1695	2
INFORMATION STORAGE AND PROCESSING	Transcription	Predicted transcriptional regulators	COG1725	2
INFORMATION STORAGE AND PROCESSING	Transcription	Predicted transcriptional regulators	COG1733	3
INFORMATION STORAGE AND PROCESSING	Transcription	Putative stress-responsive transcriptional regulator	COG1983	2
INFORMATION STORAGE AND PROCESSING	Transcription	Putative transcription activator	COG0819	4
INFORMATION STORAGE AND PROCESSING	Transcription	Rad3-related DNA helicases	COG1199	2
INFORMATION STORAGE AND PROCESSING	Transcription	Regulators of stationary/sporulation gene expression	COG2002	3
INFORMATION STORAGE AND PROCESSING	Transcription	Response regulator of citrate/malate metabolism	COG4565	1
INFORMATION STORAGE AND PROCESSING	Transcription	Response regulator of the LytR/AlgR family	COG3279	2
INFORMATION STORAGE AND PROCESSING	Transcription	SOS-response transcriptional repressors (RecA-mediated autopeptidases)	COG1974	2
INFORMATION STORAGE AND PROCESSING	Transcription	Sigma54-dependent transcription regulator containing an AAA-type ATPase domain and a DNA-binding domain	COG4650	1
INFORMATION STORAGE AND PROCESSING	Transcription	Sugar diacid utilization regulator	COG3835	2
INFORMATION STORAGE AND PROCESSING	Transcription	Transcription antiterminator	COG0250	1
INFORMATION STORAGE AND PROCESSING	Transcription	Transcription elongation factor	COG0195	2
INFORMATION STORAGE AND PROCESSING	Transcription	Transcription elongation factor	COG0782	2
INFORMATION STORAGE AND PROCESSING	Transcription	Transcription elongation factor SPT4	COG5204	1
INFORMATION STORAGE AND PROCESSING	Transcription	Transcription factor of the Forkhead/HNF3 family	COG5025	2
INFORMATION STORAGE AND PROCESSING	Transcription	Transcription initiation factor TFIID, subunit TAF1	COG5179	1
INFORMATION STORAGE AND PROCESSING	Transcription	Transcription initiation factor TFIID, subunit TAF11	COG5251	1
INFORMATION STORAGE AND PROCESSING	Transcription	Transcription termination factor	COG0781	1
INFORMATION STORAGE AND PROCESSING	Transcription	Transcriptional accessory protein	COG2183	1
INFORMATION STORAGE AND PROCESSING	Transcription	Transcriptional regulator	COG0583	9
INFORMATION STORAGE AND PROCESSING	Transcription	Transcriptional regulator	COG1309	22
INFORMATION STORAGE AND PROCESSING	Transcription	Transcriptional regulator	COG1316	1
INFORMATION STORAGE AND PROCESSING	Transcription	Transcriptional regulator	COG2808	1
INFORMATION STORAGE AND PROCESSING	Transcription	Transcriptional regulator of heat shock gene	COG1420	2
INFORMATION STORAGE AND PROCESSING	Transcription	Transcriptional regulator, contains sigma factor-related N-terminal domain	COG2390	1
INFORMATION STORAGE AND PROCESSING	Transcription	Transcriptional regulator/sugar kinase	COG1940	5
INFORMATION STORAGE AND PROCESSING	Transcription	Transcriptional regulators	COG1522	2
INFORMATION STORAGE AND PROCESSING	Transcription	Transcriptional regulators	COG1609	16
INFORMATION STORAGE AND PROCESSING	Transcription	Transcriptional regulators	COG1737	2
INFORMATION STORAGE AND PROCESSING	Transcription	Transcriptional regulators	COG1802	2
INFORMATION STORAGE AND PROCESSING	Transcription	Transcriptional regulators	COG1846	13
INFORMATION STORAGE AND PROCESSING	Transcription	Transcriptional regulators	COG2186	3
INFORMATION STORAGE AND PROCESSING	Transcription	Transcriptional regulators	COG2188	2
INFORMATION STORAGE AND PROCESSING	Transcription	Transcriptional regulators containing a DNA-binding HTH domain and an aminotransferase domain (MocR family) and their eukaryotic orthologs	COG1167	2
INFORMATION STORAGE AND PROCESSING	Transcription	Transcriptional regulators containing an AAA-type ATPase domain and a DNA-binding domain	COG1221	1
INFORMATION STORAGE AND PROCESSING	Transcription	Transcriptional repressor of class III stress genes	COG4463	1
INFORMATION STORAGE AND PROCESSING	Transcription	dsRNA-specific ribonuclease	COG0571	1
INFORMATION STORAGE AND PROCESSING	Translation, ribosomal structure and biogenesis	16S RNA G1207 methylase RsmC	COG2813	2
INFORMATION STORAGE AND PROCESSING	Translation, ribosomal structure and biogenesis	16S rRNA uridine-516 pseudouridylate synthase and related pseudouridylate synthases	COG1187	1
INFORMATION STORAGE AND PROCESSING	Translation, ribosomal structure and biogenesis	Acetyltransferases, including N-acetylases of ribosomal proteins	COG1670	6
INFORMATION STORAGE AND PROCESSING	Translation, ribosomal structure and biogenesis	Alanyl-tRNA synthetase	COG0013	3
INFORMATION STORAGE AND PROCESSING	Translation, ribosomal structure and biogenesis	Arginyl-tRNA synthetase	COG0018	1
INFORMATION STORAGE AND PROCESSING	Translation, ribosomal structure and biogenesis	Asp-tRNAAsn/Glu-tRNAGln amidotransferase A subunit and related amidases	COG0154	3
INFORMATION STORAGE AND PROCESSING	Translation, ribosomal structure and biogenesis	Asp-tRNAAsn/Glu-tRNAGln amidotransferase B subunit (PET112 homolog)	COG0064	1
INFORMATION STORAGE AND PROCESSING	Translation, ribosomal structure and biogenesis	Asp-tRNAAsn/Glu-tRNAGln amidotransferase C subunit	COG0721	1
INFORMATION STORAGE AND PROCESSING	Translation, ribosomal structure and biogenesis	Aspartyl-tRNA synthetase	COG0173	1
INFORMATION STORAGE AND PROCESSING	Translation, ribosomal structure and biogenesis	Aspartyl/asparaginyl-tRNA synthetases	COG0017	1
INFORMATION STORAGE AND PROCESSING	Translation, ribosomal structure and biogenesis	Cysteinyl-tRNA synthetase	COG0215	1
INFORMATION STORAGE AND PROCESSING	Translation, ribosomal structure and biogenesis	D-Tyr-tRNAtyr deacylase	COG1490	1
INFORMATION STORAGE AND PROCESSING	Translation, ribosomal structure and biogenesis	Dimethyladenosine transferase (rRNA methylation)	COG0030	1
INFORMATION STORAGE AND PROCESSING	Translation, ribosomal structure and biogenesis	Fibrillarin-like rRNA methylase	COG1889	1
INFORMATION STORAGE AND PROCESSING	Translation, ribosomal structure and biogenesis	GTP-binding protein required for 40S ribosome biogenesis	COG5192	3
INFORMATION STORAGE AND PROCESSING	Translation, ribosomal structure and biogenesis	GTPases - translation elongation factors	COG0050	1
INFORMATION STORAGE AND PROCESSING	Translation, ribosomal structure and biogenesis	Glutamyl- and glutaminyl-tRNA synthetases	COG0008	1
INFORMATION STORAGE AND PROCESSING	Translation, ribosomal structure and biogenesis	Glycyl-tRNA synthetase, alpha subunit	COG0752	1
INFORMATION STORAGE AND PROCESSING	Translation, ribosomal structure and biogenesis	Glycyl-tRNA synthetase, beta subunit	COG0751	1
INFORMATION STORAGE AND PROCESSING	Translation, ribosomal structure and biogenesis	Histidyl-tRNA synthetase	COG0124	1
INFORMATION STORAGE AND PROCESSING	Translation, ribosomal structure and biogenesis	Isoleucyl-tRNA synthetase	COG0060	1
INFORMATION STORAGE AND PROCESSING	Translation, ribosomal structure and biogenesis	Leucyl-tRNA synthetase	COG0495	1
INFORMATION STORAGE AND PROCESSING	Translation, ribosomal structure and biogenesis	Lysyl-tRNA synthetase (class II)	COG1190	1
INFORMATION STORAGE AND PROCESSING	Translation, ribosomal structure and biogenesis	Methionine aminopeptidase	COG0024	1
INFORMATION STORAGE AND PROCESSING	Translation, ribosomal structure and biogenesis	Methionyl-tRNA formyltransferase	COG0223	1
INFORMATION STORAGE AND PROCESSING	Translation, ribosomal structure and biogenesis	Methionyl-tRNA synthetase	COG0143	3
INFORMATION STORAGE AND PROCESSING	Translation, ribosomal structure and biogenesis	Methylase of polypeptide chain release factors	COG2890	1
INFORMATION STORAGE AND PROCESSING	Translation, ribosomal structure and biogenesis	N-formylmethionyl-tRNA deformylase	COG0242	2
INFORMATION STORAGE AND PROCESSING	Translation, ribosomal structure and biogenesis	N2,N2-dimethylguanosine tRNA methyltransferase	COG1867	1
INFORMATION STORAGE AND PROCESSING	Translation, ribosomal structure and biogenesis	Nucleic-acid-binding protein possibly involved in ribosomal biogenesis	COG5593	2
INFORMATION STORAGE AND PROCESSING	Translation, ribosomal structure and biogenesis	Peptide chain release factor 1 (eRF1)	COG1503	1
INFORMATION STORAGE AND PROCESSING	Translation, ribosomal structure and biogenesis	Peptide chain release factor RF-3	COG4108	1
INFORMATION STORAGE AND PROCESSING	Translation, ribosomal structure and biogenesis	Peptidyl-tRNA hydrolase	COG0193	1
INFORMATION STORAGE AND PROCESSING	Translation, ribosomal structure and biogenesis	Phenylalanyl-tRNA synthetase alpha subunit	COG0016	1
INFORMATION STORAGE AND PROCESSING	Translation, ribosomal structure and biogenesis	Phenylalanyl-tRNA synthetase beta subunit	COG0072	2
INFORMATION STORAGE AND PROCESSING	Translation, ribosomal structure and biogenesis	Predicted GTPase, probable translation factor	COG0012	1
INFORMATION STORAGE AND PROCESSING	Translation, ribosomal structure and biogenesis	Predicted RNA binding protein (contains ribosomal protein S1 domain)	COG1098	2
INFORMATION STORAGE AND PROCESSING	Translation, ribosomal structure and biogenesis	Predicted RNA methylase	COG2263	1
INFORMATION STORAGE AND PROCESSING	Translation, ribosomal structure and biogenesis	Predicted RNA-binding protein containing KH domain, possibly ribosomal protein	COG1534	1
INFORMATION STORAGE AND PROCESSING	Translation, ribosomal structure and biogenesis	Predicted rRNA methylase	COG1189	1
INFORMATION STORAGE AND PROCESSING	Translation, ribosomal structure and biogenesis	Predicted rRNA methylase (SpoU class)	COG0219	1
INFORMATION STORAGE AND PROCESSING	Translation, ribosomal structure and biogenesis	Predicted ribosomal protein	COG2868	1
INFORMATION STORAGE AND PROCESSING	Translation, ribosomal structure and biogenesis	Predicted tRNA(5-methylaminomethyl-2-thiouridylate) methyltransferase, contains the PP-loop ATPase domain	COG0482	2
INFORMATION STORAGE AND PROCESSING	Translation, ribosomal structure and biogenesis	Prolyl-tRNA synthetase	COG0442	1
INFORMATION STORAGE AND PROCESSING	Translation, ribosomal structure and biogenesis	Protein chain release factor A	COG0216	1
INFORMATION STORAGE AND PROCESSING	Translation, ribosomal structure and biogenesis	Protein chain release factor B	COG1186	1
INFORMATION STORAGE AND PROCESSING	Translation, ribosomal structure and biogenesis	Protein involved in the nuclear export of pre-ribosomes	COG5117	1
INFORMATION STORAGE AND PROCESSING	Translation, ribosomal structure and biogenesis	Protein required for biogenesis of the 60S ribosomal subunit	COG5163	3
INFORMATION STORAGE AND PROCESSING	Translation, ribosomal structure and biogenesis	Pseudouridine synthase	COG0130	1
INFORMATION STORAGE AND PROCESSING	Translation, ribosomal structure and biogenesis	Pseudouridylate synthase	COG0101	1
INFORMATION STORAGE AND PROCESSING	Translation, ribosomal structure and biogenesis	Pseudouridylate synthases, 23S RNA-specific	COG0564	4
INFORMATION STORAGE AND PROCESSING	Translation, ribosomal structure and biogenesis	Putative translation factor (SUA5)	COG0009	1
INFORMATION STORAGE AND PROCESSING	Translation, ribosomal structure and biogenesis	Putative translation initiation inhibitor, yjgF family	COG0251	1
INFORMATION STORAGE AND PROCESSING	Translation, ribosomal structure and biogenesis	Queuine/archaeosine tRNA-ribosyltransferase	COG0343	1
INFORMATION STORAGE AND PROCESSING	Translation, ribosomal structure and biogenesis	RNA:NAD 2'-phosphotransferase	COG1859	1
INFORMATION STORAGE AND PROCESSING	Translation, ribosomal structure and biogenesis	RNase P protein component	COG0594	1
INFORMATION STORAGE AND PROCESSING	Translation, ribosomal structure and biogenesis	Ribosomal protein HS6-type (S12/L30/L7a)	COG1358	1
INFORMATION STORAGE AND PROCESSING	Translation, ribosomal structure and biogenesis	Ribosomal protein L1	COG0081	1
INFORMATION STORAGE AND PROCESSING	Translation, ribosomal structure and biogenesis	Ribosomal protein L10	COG0244	1
INFORMATION STORAGE AND PROCESSING	Translation, ribosomal structure and biogenesis	Ribosomal protein L11	COG0080	1
INFORMATION STORAGE AND PROCESSING	Translation, ribosomal structure and biogenesis	Ribosomal protein L11 methylase	COG2264	1
INFORMATION STORAGE AND PROCESSING	Translation, ribosomal structure and biogenesis	Ribosomal protein L13	COG0102	1
INFORMATION STORAGE AND PROCESSING	Translation, ribosomal structure and biogenesis	Ribosomal protein L13E	COG4352	1
INFORMATION STORAGE AND PROCESSING	Translation, ribosomal structure and biogenesis	Ribosomal protein L14	COG0093	1
INFORMATION STORAGE AND PROCESSING	Translation, ribosomal structure and biogenesis	Ribosomal protein L15	COG0200	1
INFORMATION STORAGE AND PROCESSING	Translation, ribosomal structure and biogenesis	Ribosomal protein L16/L10E	COG0197	1
INFORMATION STORAGE AND PROCESSING	Translation, ribosomal structure and biogenesis	Ribosomal protein L17	COG0203	1
INFORMATION STORAGE AND PROCESSING	Translation, ribosomal structure and biogenesis	Ribosomal protein L18	COG0256	1
INFORMATION STORAGE AND PROCESSING	Translation, ribosomal structure and biogenesis	Ribosomal protein L19	COG0335	1
INFORMATION STORAGE AND PROCESSING	Translation, ribosomal structure and biogenesis	Ribosomal protein L2	COG0090	1
INFORMATION STORAGE AND PROCESSING	Translation, ribosomal structure and biogenesis	Ribosomal protein L20	COG0292	1
INFORMATION STORAGE AND PROCESSING	Translation, ribosomal structure and biogenesis	Ribosomal protein L21	COG0261	1
INFORMATION STORAGE AND PROCESSING	Translation, ribosomal structure and biogenesis	Ribosomal protein L22	COG0091	1
INFORMATION STORAGE AND PROCESSING	Translation, ribosomal structure and biogenesis	Ribosomal protein L23	COG0089	1
INFORMATION STORAGE AND PROCESSING	Translation, ribosomal structure and biogenesis	Ribosomal protein L24	COG0198	1
INFORMATION STORAGE AND PROCESSING	Translation, ribosomal structure and biogenesis	Ribosomal protein L27	COG0211	1
INFORMATION STORAGE AND PROCESSING	Translation, ribosomal structure and biogenesis	Ribosomal protein L28	COG0227	1
INFORMATION STORAGE AND PROCESSING	Translation, ribosomal structure and biogenesis	Ribosomal protein L29	COG0255	1
INFORMATION STORAGE AND PROCESSING	Translation, ribosomal structure and biogenesis	Ribosomal protein L3	COG0087	1
INFORMATION STORAGE AND PROCESSING	Translation, ribosomal structure and biogenesis	Ribosomal protein L30/L7E	COG1841	1
INFORMATION STORAGE AND PROCESSING	Translation, ribosomal structure and biogenesis	Ribosomal protein L31	COG0254	1
INFORMATION STORAGE AND PROCESSING	Translation, ribosomal structure and biogenesis	Ribosomal protein L32	COG0333	1
INFORMATION STORAGE AND PROCESSING	Translation, ribosomal structure and biogenesis	Ribosomal protein L33	COG0267	3
INFORMATION STORAGE AND PROCESSING	Translation, ribosomal structure and biogenesis	Ribosomal protein L34	COG0230	1
INFORMATION STORAGE AND PROCESSING	Translation, ribosomal structure and biogenesis	Ribosomal protein L35	COG0291	1
INFORMATION STORAGE AND PROCESSING	Translation, ribosomal structure and biogenesis	Ribosomal protein L4	COG0088	1
INFORMATION STORAGE AND PROCESSING	Translation, ribosomal structure and biogenesis	Ribosomal protein L40E	COG1552	1
INFORMATION STORAGE AND PROCESSING	Translation, ribosomal structure and biogenesis	Ribosomal protein L5	COG0094	1
INFORMATION STORAGE AND PROCESSING	Translation, ribosomal structure and biogenesis	Ribosomal protein L6P/L9E	COG0097	1
INFORMATION STORAGE AND PROCESSING	Translation, ribosomal structure and biogenesis	Ribosomal protein L7/L12	COG0222	1
INFORMATION STORAGE AND PROCESSING	Translation, ribosomal structure and biogenesis	Ribosomal protein L9	COG0359	1
INFORMATION STORAGE AND PROCESSING	Translation, ribosomal structure and biogenesis	Ribosomal protein S1	COG0539	2
INFORMATION STORAGE AND PROCESSING	Translation, ribosomal structure and biogenesis	Ribosomal protein S10	COG0051	1
INFORMATION STORAGE AND PROCESSING	Translation, ribosomal structure and biogenesis	Ribosomal protein S11	COG0100	1
INFORMATION STORAGE AND PROCESSING	Translation, ribosomal structure and biogenesis	Ribosomal protein S12	COG0048	1
INFORMATION STORAGE AND PROCESSING	Translation, ribosomal structure and biogenesis	Ribosomal protein S13	COG0099	1
INFORMATION STORAGE AND PROCESSING	Translation, ribosomal structure and biogenesis	Ribosomal protein S14	COG0199	1
INFORMATION STORAGE AND PROCESSING	Translation, ribosomal structure and biogenesis	Ribosomal protein S15P/S13E	COG0184	1
INFORMATION STORAGE AND PROCESSING	Translation, ribosomal structure and biogenesis	Ribosomal protein S16	COG0228	1
INFORMATION STORAGE AND PROCESSING	Translation, ribosomal structure and biogenesis	Ribosomal protein S17	COG0186	1
INFORMATION STORAGE AND PROCESSING	Translation, ribosomal structure and biogenesis	Ribosomal protein S18	COG0238	1
INFORMATION STORAGE AND PROCESSING	Translation, ribosomal structure and biogenesis	Ribosomal protein S19	COG0185	1
INFORMATION STORAGE AND PROCESSING	Translation, ribosomal structure and biogenesis	Ribosomal protein S2	COG0052	1
INFORMATION STORAGE AND PROCESSING	Translation, ribosomal structure and biogenesis	Ribosomal protein S20	COG0268	1
INFORMATION STORAGE AND PROCESSING	Translation, ribosomal structure and biogenesis	Ribosomal protein S21	COG0828	1
INFORMATION STORAGE AND PROCESSING	Translation, ribosomal structure and biogenesis	Ribosomal protein S3	COG0092	1
INFORMATION STORAGE AND PROCESSING	Translation, ribosomal structure and biogenesis	Ribosomal protein S4 and related proteins	COG0522	1
INFORMATION STORAGE AND PROCESSING	Translation, ribosomal structure and biogenesis	Ribosomal protein S5	COG0098	1
INFORMATION STORAGE AND PROCESSING	Translation, ribosomal structure and biogenesis	Ribosomal protein S6	COG0360	1
INFORMATION STORAGE AND PROCESSING	Translation, ribosomal structure and biogenesis	Ribosomal protein S7	COG0049	1
INFORMATION STORAGE AND PROCESSING	Translation, ribosomal structure and biogenesis	Ribosomal protein S8	COG0096	1
INFORMATION STORAGE AND PROCESSING	Translation, ribosomal structure and biogenesis	Ribosomal protein S9	COG0103	1
INFORMATION STORAGE AND PROCESSING	Translation, ribosomal structure and biogenesis	Ribosome recycling factor	COG0233	1
INFORMATION STORAGE AND PROCESSING	Translation, ribosomal structure and biogenesis	Ribosome-associated chaperone zuotin	COG5269	2
INFORMATION STORAGE AND PROCESSING	Translation, ribosomal structure and biogenesis	Ribosome-associated heat shock protein implicated in the recycling of the 50S subunit (S4 paralog)	COG1188	1
INFORMATION STORAGE AND PROCESSING	Translation, ribosomal structure and biogenesis	Ribosome-associated protein Y (PSrp-1)	COG1544	1
INFORMATION STORAGE AND PROCESSING	Translation, ribosomal structure and biogenesis	Ribosome-binding factor A	COG0858	2
INFORMATION STORAGE AND PROCESSING	Translation, ribosomal structure and biogenesis	RimM protein, required for 16S rRNA processing	COG0806	1
INFORMATION STORAGE AND PROCESSING	Translation, ribosomal structure and biogenesis	S-adenosylmethionine:tRNA-ribosyltransferase-isomerase (queuine synthetase)	COG0809	2
INFORMATION STORAGE AND PROCESSING	Translation, ribosomal structure and biogenesis	SAM-dependent methyltransferases related to tRNA (uracil-5-)-methyltransferase	COG2265	4
INFORMATION STORAGE AND PROCESSING	Translation, ribosomal structure and biogenesis	Seryl-tRNA synthetase	COG0172	1
INFORMATION STORAGE AND PROCESSING	Translation, ribosomal structure and biogenesis	Threonyl-tRNA synthetase	COG0441	1
INFORMATION STORAGE AND PROCESSING	Translation, ribosomal structure and biogenesis	Translation elongation factor P (EF-P)/translation initiation factor 5A (eIF-5A)	COG0231	1
INFORMATION STORAGE AND PROCESSING	Translation, ribosomal structure and biogenesis	Translation elongation factor Ts	COG0264	1
INFORMATION STORAGE AND PROCESSING	Translation, ribosomal structure and biogenesis	Translation elongation factors (GTPases)	COG0480	1
INFORMATION STORAGE AND PROCESSING	Translation, ribosomal structure and biogenesis	Translation initiation factor 1 (IF-1)	COG0361	1
INFORMATION STORAGE AND PROCESSING	Translation, ribosomal structure and biogenesis	Translation initiation factor 2 (IF-2; GTPase)	COG0532	1
INFORMATION STORAGE AND PROCESSING	Translation, ribosomal structure and biogenesis	Translation initiation factor 2, alpha subunit (eIF-2alpha)	COG1093	1
INFORMATION STORAGE AND PROCESSING	Translation, ribosomal structure and biogenesis	Translation initiation factor 3 (IF-3)	COG0290	2
INFORMATION STORAGE AND PROCESSING	Translation, ribosomal structure and biogenesis	Tryptophanyl-tRNA synthetase	COG0180	1
INFORMATION STORAGE AND PROCESSING	Translation, ribosomal structure and biogenesis	Tyrosyl-tRNA synthetase	COG0162	1
INFORMATION STORAGE AND PROCESSING	Translation, ribosomal structure and biogenesis	Uncharacterized domain/protein associated with RNAses G and E	COG3557	1
INFORMATION STORAGE AND PROCESSING	Translation, ribosomal structure and biogenesis	Valyl-tRNA synthetase	COG0525	3
INFORMATION STORAGE AND PROCESSING	Translation, ribosomal structure and biogenesis	rRNA methylases	COG0566	2
INFORMATION STORAGE AND PROCESSING	Translation, ribosomal structure and biogenesis	tRNA and rRNA cytosine-C5-methylases	COG0144	2
INFORMATION STORAGE AND PROCESSING	Translation, ribosomal structure and biogenesis	tRNA delta(2)-isopentenylpyrophosphate transferase	COG0324	1
INFORMATION STORAGE AND PROCESSING	Translation, ribosomal structure and biogenesis	tRNA nucleotidyltransferase/poly(A) polymerase	COG0617	1
INFORMATION STORAGE AND PROCESSING	Translation, ribosomal structure and biogenesis	tRNA-(guanine-N1)-methyltransferase	COG0336	1
INFORMATION STORAGE AND PROCESSING	Translation, ribosomal structure and biogenesis	tRNA-dihydrouridine synthase	COG0042	1
METABOLISM	Amino acid transport and metabolism	1-aminocyclopropane-1-carboxylate deaminase	COG2515	1
METABOLISM	Amino acid transport and metabolism	3'-phosphoadenosine 5'-phosphosulfate sulfotransferase (PAPS reductase)/FAD synthetase and related enzymes	COG0175	1
METABOLISM	Amino acid transport and metabolism	3-dehydroquinate dehydratase	COG0710	1
METABOLISM	Amino acid transport and metabolism	3-dehydroquinate synthetase	COG0337	1
METABOLISM	Amino acid transport and metabolism	3-deoxy-D-arabino-heptulosonate 7-phosphate (DAHP) synthase	COG2876	1
METABOLISM	Amino acid transport and metabolism	3-isopropylmalate dehydratase large subunit	COG0065	2
METABOLISM	Amino acid transport and metabolism	3-isopropylmalate dehydratase small subunit	COG0066	1
METABOLISM	Amino acid transport and metabolism	4-aminobutyrate aminotransferase and related aminotransferases	COG0160	2
METABOLISM	Amino acid transport and metabolism	5,10-methylenetetrahydrofolate reductase	COG0685	1
METABOLISM	Amino acid transport and metabolism	5-enolpyruvylshikimate-3-phosphate synthase	COG0128	1
METABOLISM	Amino acid transport and metabolism	ABC-type amino acid transport system, permease component	COG0765	9
METABOLISM	Amino acid transport and metabolism	ABC-type amino acid transport/signal transduction systems, periplasmic component/domain	COG0834	6
METABOLISM	Amino acid transport and metabolism	ABC-type dipeptide/oligopeptide/nickel transport system, ATPase component	COG0444	1
METABOLISM	Amino acid transport and metabolism	ABC-type dipeptide/oligopeptide/nickel transport systems, permease components	COG0601	1
METABOLISM	Amino acid transport and metabolism	ABC-type dipeptide/oligopeptide/nickel transport systems, permease components	COG1173	1
METABOLISM	Amino acid transport and metabolism	ABC-type oligopeptide transport system, periplasmic component	COG4166	12
METABOLISM	Amino acid transport and metabolism	ABC-type polar amino acid transport system, ATPase component	COG1126	6
METABOLISM	Amino acid transport and metabolism	ABC-type proline/glycine betaine transport system, ATPase component	COG4175	1
METABOLISM	Amino acid transport and metabolism	ABC-type proline/glycine betaine transport system, permease component	COG4176	1
METABOLISM	Amino acid transport and metabolism	ABC-type proline/glycine betaine transport systems, ATPase components	COG1125	1
METABOLISM	Amino acid transport and metabolism	ABC-type proline/glycine betaine transport systems, periplasmic components	COG2113	3
METABOLISM	Amino acid transport and metabolism	ABC-type spermidine/putrescine transport system, permease component I	COG1176	2
METABOLISM	Amino acid transport and metabolism	ABC-type spermidine/putrescine transport system, permease component II	COG1177	3
METABOLISM	Amino acid transport and metabolism	ABC-type spermidine/putrescine transport systems, ATPase components	COG3842	4
METABOLISM	Amino acid transport and metabolism	ATP phosphoribosyltransferase	COG0040	1
METABOLISM	Amino acid transport and metabolism	ATP phosphoribosyltransferase involved in histidine biosynthesis	COG3705	1
METABOLISM	Amino acid transport and metabolism	Acetylglutamate kinase	COG0548	1
METABOLISM	Amino acid transport and metabolism	Acetylglutamate semialdehyde dehydrogenase	COG0002	1
METABOLISM	Amino acid transport and metabolism	Acetylornithine deacetylase/Succinyl-diaminopimelate desuccinylase and related deacylases	COG0624	8
METABOLISM	Amino acid transport and metabolism	Amino acid transporters	COG0531	15
METABOLISM	Amino acid transport and metabolism	Amino acid transporters	COG0833	2
METABOLISM	Amino acid transport and metabolism	Aminopeptidase C	COG3579	2
METABOLISM	Amino acid transport and metabolism	Aminopeptidase N	COG0308	3
METABOLISM	Amino acid transport and metabolism	Anthranilate phosphoribosyltransferase	COG0547	1
METABOLISM	Amino acid transport and metabolism	Anthranilate/para-aminobenzoate synthases component I	COG0147	1
METABOLISM	Amino acid transport and metabolism	Anthranilate/para-aminobenzoate synthases component II	COG0512	1
METABOLISM	Amino acid transport and metabolism	Arginine deiminase	COG2235	1
METABOLISM	Amino acid transport and metabolism	Arginine/ornithine N-succinyltransferase beta subunit	COG3138	1
METABOLISM	Amino acid transport and metabolism	Argininosuccinate lyase	COG0165	1
METABOLISM	Amino acid transport and metabolism	Argininosuccinate synthase	COG0137	1
METABOLISM	Amino acid transport and metabolism	Asparagine synthase (glutamine-hydrolyzing)	COG0367	1
METABOLISM	Amino acid transport and metabolism	Aspartate ammonia-lyase	COG1027	1
METABOLISM	Amino acid transport and metabolism	Aspartate-semialdehyde dehydrogenase	COG0136	1
METABOLISM	Amino acid transport and metabolism	Aspartate/tyrosine/aromatic aminotransferase	COG0436	9
METABOLISM	Amino acid transport and metabolism	Aspartokinases	COG0527	2
METABOLISM	Amino acid transport and metabolism	Aspartyl aminopeptidase	COG1362	1
METABOLISM	Amino acid transport and metabolism	Bifunctional PLP-dependent enzyme with beta-cystathionase and maltose regulon repressor activities	COG1168	1
METABOLISM	Amino acid transport and metabolism	Branched-chain amino acid aminotransferase/4-amino-4-deoxychorismate lyase	COG0115	2
METABOLISM	Amino acid transport and metabolism	Branched-chain amino acid permeases	COG1114	2
METABOLISM	Amino acid transport and metabolism	Carbamate kinase	COG0549	3
METABOLISM	Amino acid transport and metabolism	Carbamoylphosphate synthase large subunit (split gene in MJ)	COG0458	4
METABOLISM	Amino acid transport and metabolism	Carbamoylphosphate synthase small subunit	COG0505	2
METABOLISM	Amino acid transport and metabolism	Chorismate mutase	COG1605	1
METABOLISM	Amino acid transport and metabolism	Chorismate synthase	COG0082	1
METABOLISM	Amino acid transport and metabolism	Cystathionine beta-lyases/cystathionine gamma-synthases	COG0626	4
METABOLISM	Amino acid transport and metabolism	Cysteine sulfinate desulfinase/cysteine desulfurase and related enzymes	COG1104	3
METABOLISM	Amino acid transport and metabolism	Cysteine synthase	COG0031	1
METABOLISM	Amino acid transport and metabolism	D-serine dehydratase	COG3048	1
METABOLISM	Amino acid transport and metabolism	Di- and tripeptidases	COG2195	3
METABOLISM	Amino acid transport and metabolism	Diaminopimelate decarboxylase	COG0019	2
METABOLISM	Amino acid transport and metabolism	Diaminopimelate epimerase	COG0253	1
METABOLISM	Amino acid transport and metabolism	Dihydrodipicolinate reductase	COG0289	1
METABOLISM	Amino acid transport and metabolism	Dihydrodipicolinate synthase/N-acetylneuraminate lyase	COG0329	1
METABOLISM	Amino acid transport and metabolism	Dihydroxyacid dehydratase/phosphogluconate dehydratase	COG0129	1
METABOLISM	Amino acid transport and metabolism	Dipeptidase	COG4690	5
METABOLISM	Amino acid transport and metabolism	Dipeptide/tripeptide permease	COG3104	1
METABOLISM	Amino acid transport and metabolism	Dipeptidyl aminopeptidases/acylaminoacyl-peptidases	COG1506	1
METABOLISM	Amino acid transport and metabolism	Ethanolamine ammonia-lyase, large subunit	COG4303	1
METABOLISM	Amino acid transport and metabolism	Ethanolamine ammonia-lyase, small subunit	COG4302	1
METABOLISM	Amino acid transport and metabolism	Ethanolamine utilization protein, possible chaperonin protecting lyase from inhibition	COG4819	1
METABOLISM	Amino acid transport and metabolism	Gamma-aminobutyrate permease and related permeases	COG1113	7
METABOLISM	Amino acid transport and metabolism	Gamma-glutamyl phosphate reductase	COG0014	1
METABOLISM	Amino acid transport and metabolism	Glutamate 5-kinase	COG0263	1
METABOLISM	Amino acid transport and metabolism	Glutamate dehydrogenase/leucine dehydrogenase	COG0334	1
METABOLISM	Amino acid transport and metabolism	Glutamate synthase domain 2	COG0069	1
METABOLISM	Amino acid transport and metabolism	Glutamine amidotransferase	COG0118	1
METABOLISM	Amino acid transport and metabolism	Glutamine synthetase	COG0174	2
METABOLISM	Amino acid transport and metabolism	Glycine cleavage system H protein (lipoate-binding)	COG0509	6
METABOLISM	Amino acid transport and metabolism	Glycine/D-amino acid oxidases (deaminating)	COG0665	1
METABOLISM	Amino acid transport and metabolism	Glycine/serine hydroxymethyltransferase	COG0112	1
METABOLISM	Amino acid transport and metabolism	Histidinol dehydrogenase	COG0141	1
METABOLISM	Amino acid transport and metabolism	Histidinol phosphatase and related hydrolases of the PHP family	COG1387	2
METABOLISM	Amino acid transport and metabolism	Histidinol-phosphate/aromatic aminotransferase and cobyric acid decarboxylase	COG0079	2
METABOLISM	Amino acid transport and metabolism	Homocysteine/selenocysteine methylase (S-methylmethionine-dependent)	COG2040	2
METABOLISM	Amino acid transport and metabolism	Homoserine dehydrogenase	COG0460	1
METABOLISM	Amino acid transport and metabolism	Homoserine kinase	COG0083	2
METABOLISM	Amino acid transport and metabolism	Homoserine trans-succinylase	COG1897	2
METABOLISM	Amino acid transport and metabolism	Imidazoleglycerol-phosphate dehydratase	COG0131	1
METABOLISM	Amino acid transport and metabolism	Imidazoleglycerol-phosphate synthase	COG0107	1
METABOLISM	Amino acid transport and metabolism	Indole-3-glycerol phosphate synthase	COG0134	1
METABOLISM	Amino acid transport and metabolism	Isopropylmalate/homocitrate/citramalate synthases	COG0119	1
METABOLISM	Amino acid transport and metabolism	Ketol-acid reductoisomerase	COG0059	1
METABOLISM	Amino acid transport and metabolism	L-aminopeptidase/D-esterase	COG3191	1
METABOLISM	Amino acid transport and metabolism	L-asparaginase/archaeal Glu-tRNAGln amidotransferase subunit D	COG0252	1
METABOLISM	Amino acid transport and metabolism	Lactoylglutathione lyase and related lyases	COG0346	6
METABOLISM	Amino acid transport and metabolism	Leucyl aminopeptidase	COG0260	1
METABOLISM	Amino acid transport and metabolism	Lysine 2,3-aminomutase	COG1509	1
METABOLISM	Amino acid transport and metabolism	Lysophospholipase L1 and related esterases	COG2755	4
METABOLISM	Amino acid transport and metabolism	Methenyl tetrahydrofolate cyclohydrolase	COG3404	1
METABOLISM	Amino acid transport and metabolism	Methionine synthase I, cobalamin-binding domain	COG1410	1
METABOLISM	Amino acid transport and metabolism	Methionine synthase II (cobalamin-independent)	COG0620	5
METABOLISM	Amino acid transport and metabolism	N-acetylglutamate synthase (N-acetylornithine aminotransferase)	COG1364	1
METABOLISM	Amino acid transport and metabolism	N-acetylglutamate synthase and related acetyltransferases	COG1246	2
METABOLISM	Amino acid transport and metabolism	N-formylglutamate amidohydrolase	COG3741	1
METABOLISM	Amino acid transport and metabolism	N-methylhydantoinase A/acetone carboxylase, beta subunit	COG0145	1
METABOLISM	Amino acid transport and metabolism	NADPH-dependent glutamate synthase beta chain and related oxidoreductases	COG0493	2
METABOLISM	Amino acid transport and metabolism	Na+/alanine symporter	COG1115	1
METABOLISM	Amino acid transport and metabolism	Nitrogen regulatory protein PII	COG0347	1
METABOLISM	Amino acid transport and metabolism	O-acetylhomoserine sulfhydrylase	COG2873	2
METABOLISM	Amino acid transport and metabolism	Oligoendopeptidase F	COG1164	1
METABOLISM	Amino acid transport and metabolism	Ornithine carbamoyltransferase	COG0078	3
METABOLISM	Amino acid transport and metabolism	Ornithine/acetylornithine aminotransferase	COG4992	3
METABOLISM	Amino acid transport and metabolism	Peptidylarginine deiminase and related enzymes	COG2957	3
METABOLISM	Amino acid transport and metabolism	Phosphoribosyl-AMP cyclohydrolase	COG0139	1
METABOLISM	Amino acid transport and metabolism	Phosphoribosyl-ATP pyrophosphohydrolase	COG0140	1
METABOLISM	Amino acid transport and metabolism	Phosphoribosylanthranilate isomerase	COG0135	2
METABOLISM	Amino acid transport and metabolism	Phosphoribosylformimino-5-aminoimidazole carboxamide ribonucleotide (ProFAR) isomerase	COG0106	1
METABOLISM	Amino acid transport and metabolism	Predicted Zn peptidase	COG2856	2
METABOLISM	Amino acid transport and metabolism	Predicted branched-chain amino acid permease (azaleucine resistance)	COG1296	2
METABOLISM	Amino acid transport and metabolism	Prephenate dehydratase	COG0077	1
METABOLISM	Amino acid transport and metabolism	Prephenate dehydrogenase	COG0287	1
METABOLISM	Amino acid transport and metabolism	Pyrroline-5-carboxylate reductase	COG0345	1
METABOLISM	Amino acid transport and metabolism	Selenocysteine lyase	COG0520	1
METABOLISM	Amino acid transport and metabolism	Serine acetyltransferase	COG1045	1
METABOLISM	Amino acid transport and metabolism	Serine proteases of the peptidase family S9A	COG1505	1
METABOLISM	Amino acid transport and metabolism	Serine-pyruvate aminotransferase/archaeal aspartate aminotransferase	COG0075	3
METABOLISM	Amino acid transport and metabolism	Shikimate 5-dehydrogenase	COG0169	2
METABOLISM	Amino acid transport and metabolism	Shikimate kinase	COG0703	2
METABOLISM	Amino acid transport and metabolism	Spermidine/putrescine-binding periplasmic protein	COG0687	4
METABOLISM	Amino acid transport and metabolism	Tetrahydrodipicolinate N-succinyltransferase	COG2171	1
METABOLISM	Amino acid transport and metabolism	Thiamine pyrophosphate-requiring enzymes [acetolactate synthase, pyruvate dehydrogenase (cytochrome), glyoxylate carboligase, phosphonopyruvate decarboxylase]	COG0028	6
METABOLISM	Amino acid transport and metabolism	Threonine dehydratase	COG1171	1
METABOLISM	Amino acid transport and metabolism	Threonine dehydrogenase and related Zn-dependent dehydrogenases	COG1063	4
METABOLISM	Amino acid transport and metabolism	Threonine synthase	COG0498	1
METABOLISM	Amino acid transport and metabolism	Tryptophan synthase alpha chain	COG0159	1
METABOLISM	Amino acid transport and metabolism	Tryptophan synthase beta chain	COG0133	1
METABOLISM	Amino acid transport and metabolism	Urea amidohydrolase (urease) alpha subunit	COG0804	1
METABOLISM	Amino acid transport and metabolism	Xaa-Pro aminopeptidase	COG0006	3
METABOLISM	Carbohydrate transport and metabolism	2-keto-3-deoxy-6-phosphogluconate aldolase	COG0800	1
METABOLISM	Carbohydrate transport and metabolism	3-carboxymuconate cyclase	COG2706	1
METABOLISM	Carbohydrate transport and metabolism	3-hexulose-6-phosphate synthase and related proteins	COG0269	2
METABOLISM	Carbohydrate transport and metabolism	3-phosphoglycerate kinase	COG0126	1
METABOLISM	Carbohydrate transport and metabolism	6-phosphogluconate dehydrogenase	COG0362	1
METABOLISM	Carbohydrate transport and metabolism	6-phosphogluconolactonase/Glucosamine-6-phosphate isomerase/deaminase	COG0363	1
METABOLISM	Carbohydrate transport and metabolism	ABC-type polysaccharide/polyol phosphate export systems, permease component	COG1682	1
METABOLISM	Carbohydrate transport and metabolism	ABC-type polysaccharide/polyol phosphate transport system, ATPase component	COG1134	1
METABOLISM	Carbohydrate transport and metabolism	ABC-type ribose transport system, auxiliary component	COG1869	1
METABOLISM	Carbohydrate transport and metabolism	ABC-type sugar transport system, periplasmic component	COG1653	3
METABOLISM	Carbohydrate transport and metabolism	ABC-type sugar transport system, periplasmic component	COG1879	1
METABOLISM	Carbohydrate transport and metabolism	ABC-type sugar transport system, permease component	COG0395	2
METABOLISM	Carbohydrate transport and metabolism	ABC-type sugar transport systems, ATPase components	COG3839	2
METABOLISM	Carbohydrate transport and metabolism	ABC-type sugar transport systems, permease components	COG1175	2
METABOLISM	Carbohydrate transport and metabolism	Alpha-L-arabinofuranosidase	COG3534	5
METABOLISM	Carbohydrate transport and metabolism	Alpha-galactosidase	COG3345	4
METABOLISM	Carbohydrate transport and metabolism	Arabinogalactan endo-1,4-beta-galactosidase	COG3867	1
METABOLISM	Carbohydrate transport and metabolism	Arabinose efflux permease	COG2814	64
METABOLISM	Carbohydrate transport and metabolism	Archaeal ADP-dependent phosphofructokinase/glucokinase	COG4809	1
METABOLISM	Carbohydrate transport and metabolism	Archaeal fructose-1,6-bisphosphatase and related enzymes of inositol monophosphatase family	COG0483	1
METABOLISM	Carbohydrate transport and metabolism	Beta-fructosidases (levanase/invertase)	COG1621	1
METABOLISM	Carbohydrate transport and metabolism	Beta-galactosidase	COG1874	1
METABOLISM	Carbohydrate transport and metabolism	Beta-galactosidase/beta-glucuronidase	COG3250	3
METABOLISM	Carbohydrate transport and metabolism	Beta-glucosidase-related glycosidases	COG1472	1
METABOLISM	Carbohydrate transport and metabolism	Beta-xylosidase	COG3507	6
METABOLISM	Carbohydrate transport and metabolism	Capsular polysaccharide biosynthesis protein	COG4421	1
METABOLISM	Carbohydrate transport and metabolism	Cellobiohydrolase A (1,4-beta-cellobiosidase A)	COG5297	2
METABOLISM	Carbohydrate transport and metabolism	Cellobiose phosphorylase	COG3459	1
METABOLISM	Carbohydrate transport and metabolism	Cellulase M and related proteins	COG1363	1
METABOLISM	Carbohydrate transport and metabolism	Chitinase	COG3469	1
METABOLISM	Carbohydrate transport and metabolism	D-mannonate dehydratase	COG1312	1
METABOLISM	Carbohydrate transport and metabolism	Endoglucanase	COG2730	1
METABOLISM	Carbohydrate transport and metabolism	Enolase	COG0148	2
METABOLISM	Carbohydrate transport and metabolism	Fructosamine-3-kinase	COG3001	3
METABOLISM	Carbohydrate transport and metabolism	Fructose-1-phosphate kinase and related fructose-6-phosphate kinase (PfkB)	COG1105	2
METABOLISM	Carbohydrate transport and metabolism	Fructose-2,6-bisphosphatase	COG0406	8
METABOLISM	Carbohydrate transport and metabolism	Fucose 4-O-acetylase and related acetyltransferases	COG3594	3
METABOLISM	Carbohydrate transport and metabolism	Fucose permease	COG0738	2
METABOLISM	Carbohydrate transport and metabolism	Galactokinase	COG0153	1
METABOLISM	Carbohydrate transport and metabolism	Galactose mutarotase and related enzymes	COG2017	4
METABOLISM	Carbohydrate transport and metabolism	Galactose-1-phosphate uridyltransferase	COG4468	2
METABOLISM	Carbohydrate transport and metabolism	Glucose-6-phosphate 1-dehydrogenase	COG0364	1
METABOLISM	Carbohydrate transport and metabolism	Glucose-6-phosphate isomerase	COG0166	2
METABOLISM	Carbohydrate transport and metabolism	Glucuronate isomerase	COG1904	2
METABOLISM	Carbohydrate transport and metabolism	Glyceraldehyde-3-phosphate dehydrogenase/erythrose-4-phosphate dehydrogenase	COG0057	4
METABOLISM	Carbohydrate transport and metabolism	Glycerate kinase	COG1929	1
METABOLISM	Carbohydrate transport and metabolism	Glycerol uptake facilitator and related permeases (Major Intrinsic Protein Family)	COG0580	1
METABOLISM	Carbohydrate transport and metabolism	Glycogen debranching enzyme	COG3408	1
METABOLISM	Carbohydrate transport and metabolism	Glycosidases	COG0366	5
METABOLISM	Carbohydrate transport and metabolism	H+/gluconate symporter and related permeases	COG2610	1
METABOLISM	Carbohydrate transport and metabolism	L-arabinose isomerase	COG2160	1
METABOLISM	Carbohydrate transport and metabolism	Maltooligosyl trehalose synthase	COG3280	1
METABOLISM	Carbohydrate transport and metabolism	Maltose-binding periplasmic proteins/domains	COG2182	1
METABOLISM	Carbohydrate transport and metabolism	Mannitol-1-phosphate/altronate dehydrogenases	COG0246	1
METABOLISM	Carbohydrate transport and metabolism	N-acetyl-beta-hexosaminidase	COG3525	3
METABOLISM	Carbohydrate transport and metabolism	N-acetylglucosamine-6-phosphate deacetylase	COG1820	1
METABOLISM	Carbohydrate transport and metabolism	Na+/melibiose symporter and related transporters	COG2211	24
METABOLISM	Carbohydrate transport and metabolism	Neuraminidase (sialidase)	COG4409	3
METABOLISM	Carbohydrate transport and metabolism	Neutral trehalase	COG1626	1
METABOLISM	Carbohydrate transport and metabolism	PEP phosphonomutase and related enzymes	COG2513	3
METABOLISM	Carbohydrate transport and metabolism	Pentose-5-phosphate-3-epimerase	COG0036	2
METABOLISM	Carbohydrate transport and metabolism	Permeases of the drug/metabolite transporter (DMT) superfamily	COG0697	3
METABOLISM	Carbohydrate transport and metabolism	Permeases of the major facilitator superfamily	COG0477	3
METABOLISM	Carbohydrate transport and metabolism	Phosphoenolpyruvate synthase/pyruvate phosphate dikinase	COG0574	2
METABOLISM	Carbohydrate transport and metabolism	Phosphoenolpyruvate-protein kinase (PTS system EI component in bacteria)	COG1080	1
METABOLISM	Carbohydrate transport and metabolism	Phosphoglycerate mutase 1	COG0588	2
METABOLISM	Carbohydrate transport and metabolism	Phosphoketolase	COG3957	2
METABOLISM	Carbohydrate transport and metabolism	Phosphomannomutase	COG1109	2
METABOLISM	Carbohydrate transport and metabolism	Phosphomannose isomerase	COG1482	1
METABOLISM	Carbohydrate transport and metabolism	Phosphopentomutase	COG1015	4
METABOLISM	Carbohydrate transport and metabolism	Phosphotransferase system IIC components, glucose/maltose/N-acetylglucosamine-specific	COG1263	1
METABOLISM	Carbohydrate transport and metabolism	Phosphotransferase system cellobiose-specific component IIA	COG1447	1
METABOLISM	Carbohydrate transport and metabolism	Phosphotransferase system cellobiose-specific component IIB	COG1440	1
METABOLISM	Carbohydrate transport and metabolism	Phosphotransferase system, HPr-related proteins	COG1925	2
METABOLISM	Carbohydrate transport and metabolism	Phosphotransferase system, fructose-specific IIC component	COG1299	1
METABOLISM	Carbohydrate transport and metabolism	Phosphotransferase system, mannose/fructose-specific component IIA	COG2893	1
METABOLISM	Carbohydrate transport and metabolism	Phosphotransferase system, mannose/fructose/N-acetylgalactosamine-specific component IIB	COG3444	1
METABOLISM	Carbohydrate transport and metabolism	Phosphotransferase system, mannose/fructose/N-acetylgalactosamine-specific component IIC	COG3715	1
METABOLISM	Carbohydrate transport and metabolism	Phosphotransferase system, mannose/fructose/N-acetylgalactosamine-specific component IID	COG3716	1
METABOLISM	Carbohydrate transport and metabolism	Predicted 6-phosphogluconate dehydrogenase	COG1023	1
METABOLISM	Carbohydrate transport and metabolism	Predicted sugar kinase	COG0061	1
METABOLISM	Carbohydrate transport and metabolism	Predicted sugar kinase	COG0063	1
METABOLISM	Carbohydrate transport and metabolism	Predicted sugar phosphatases of the HAD superfamily	COG0647	1
METABOLISM	Carbohydrate transport and metabolism	Predicted xylanase/chitin deacetylase	COG0726	2
METABOLISM	Carbohydrate transport and metabolism	Putative alpha-1,2-mannosidase	COG3537	1
METABOLISM	Carbohydrate transport and metabolism	Putative glucose uptake permease	COG4975	3
METABOLISM	Carbohydrate transport and metabolism	Pyruvate kinase	COG0469	1
METABOLISM	Carbohydrate transport and metabolism	Ribose 5-phosphate isomerase	COG0120	2
METABOLISM	Carbohydrate transport and metabolism	Ribose 5-phosphate isomerase RpiB	COG0698	1
METABOLISM	Carbohydrate transport and metabolism	Ribulose-5-phosphate 4-epimerase and related epimerases and aldolases	COG0235	1
METABOLISM	Carbohydrate transport and metabolism	Sugar (pentulose and hexulose) kinases	COG1070	5
METABOLISM	Carbohydrate transport and metabolism	Sugar kinases, ribokinase family	COG0524	6
METABOLISM	Carbohydrate transport and metabolism	Sugar phosphate isomerases/epimerases	COG1082	1
METABOLISM	Carbohydrate transport and metabolism	Sugar phosphate permease	COG2271	2
METABOLISM	Carbohydrate transport and metabolism	TRAP-type C4-dicarboxylate transport system, periplasmic component	COG1638	1
METABOLISM	Carbohydrate transport and metabolism	Tagatose-1,6-bisphosphate aldolase	COG3684	1
METABOLISM	Carbohydrate transport and metabolism	Trehalose and maltose hydrolases (possible phosphorylases)	COG1554	5
METABOLISM	Carbohydrate transport and metabolism	Trehalose-6-phosphate synthase	COG0380	2
METABOLISM	Carbohydrate transport and metabolism	Triosephosphate isomerase	COG0149	1
METABOLISM	Carbohydrate transport and metabolism	Xylose isomerase	COG2115	1
METABOLISM	Coenzyme transport and metabolism	1,4-dihydroxy-2-naphthoate octaprenyltransferase	COG1575	1
METABOLISM	Coenzyme transport and metabolism	4-hydroxybenzoate polyprenyltransferase and related prenyltransferases	COG0382	1
METABOLISM	Coenzyme transport and metabolism	5,10-methylene-tetrahydrofolate dehydrogenase/Methenyl tetrahydrofolate cyclohydrolase	COG0190	1
METABOLISM	Coenzyme transport and metabolism	5-formyltetrahydrofolate cyclo-ligase	COG0212	1
METABOLISM	Coenzyme transport and metabolism	Aspartate oxidase	COG0029	2
METABOLISM	Coenzyme transport and metabolism	Biotin-(acetyl-CoA carboxylase) ligase	COG0340	1
METABOLISM	Coenzyme transport and metabolism	Cobalamin biosynthesis protein CobD/CbiB	COG1270	1
METABOLISM	Coenzyme transport and metabolism	Cobalamin biosynthesis protein CobN and related Mg-chelatases	COG1429	2
METABOLISM	Coenzyme transport and metabolism	Cobalamin-5-phosphate synthase	COG0368	1
METABOLISM	Coenzyme transport and metabolism	Cobyric acid synthase	COG1492	1
METABOLISM	Coenzyme transport and metabolism	Delta-aminolevulinic acid dehydratase	COG0113	1
METABOLISM	Coenzyme transport and metabolism	Dephospho-CoA kinase	COG0237	1
METABOLISM	Coenzyme transport and metabolism	Dethiobiotin synthetase	COG0132	1
METABOLISM	Coenzyme transport and metabolism	Dihydrofolate reductase	COG0262	1
METABOLISM	Coenzyme transport and metabolism	Dihydroneopterin aldolase	COG1539	1
METABOLISM	Coenzyme transport and metabolism	Dihydropteroate synthase and related enzymes	COG0294	1
METABOLISM	Coenzyme transport and metabolism	Dihydroxynaphthoic acid synthase	COG0447	1
METABOLISM	Coenzyme transport and metabolism	Dinucleotide-utilizing enzymes involved in molybdopterin and thiamine biosynthesis family 2	COG0476	1
METABOLISM	Coenzyme transport and metabolism	FAD synthase	COG0196	4
METABOLISM	Coenzyme transport and metabolism	Folylpolyglutamate synthase	COG0285	2
METABOLISM	Coenzyme transport and metabolism	GTP cyclohydrolase I	COG0302	1
METABOLISM	Coenzyme transport and metabolism	GTP cyclohydrolase II	COG0807	1
METABOLISM	Coenzyme transport and metabolism	Gamma-glutamylcysteine synthetase	COG2918	5
METABOLISM	Coenzyme transport and metabolism	Geranylgeranyl pyrophosphate synthase	COG0142	2
METABOLISM	Coenzyme transport and metabolism	Glutamate-1-semialdehyde aminotransferase	COG0001	1
METABOLISM	Coenzyme transport and metabolism	Glutamyl-tRNA reductase	COG0373	1
METABOLISM	Coenzyme transport and metabolism	Hydroxyethylthiazole kinase, sugar kinase family	COG2145	1
METABOLISM	Coenzyme transport and metabolism	Hydroxymethylpyrimidine/phosphomethylpyrimidine kinase	COG0351	2
METABOLISM	Coenzyme transport and metabolism	Ketopantoate reductase	COG1893	4
METABOLISM	Coenzyme transport and metabolism	Lipoate synthase	COG0320	1
METABOLISM	Coenzyme transport and metabolism	Lipoate-protein ligase A	COG0095	8
METABOLISM	Coenzyme transport and metabolism	Membrane-associated lipoprotein involved in thiamine biosynthesis	COG1477	3
METABOLISM	Coenzyme transport and metabolism	Methyl coenzyme M reductase, beta subunit	COG4054	1
METABOLISM	Coenzyme transport and metabolism	Methylase involved in ubiquinone/menaquinone biosynthesis	COG2226	4
METABOLISM	Coenzyme transport and metabolism	NAD synthase	COG0171	2
METABOLISM	Coenzyme transport and metabolism	Nicotinate-nucleotide pyrophosphorylase	COG0157	1
METABOLISM	Coenzyme transport and metabolism	Nicotinic acid mononucleotide adenylyltransferase	COG1057	1
METABOLISM	Coenzyme transport and metabolism	Nicotinic acid phosphoribosyltransferase	COG1488	2
METABOLISM	Coenzyme transport and metabolism	O-succinylbenzoate synthase	COG1441	1
METABOLISM	Coenzyme transport and metabolism	Outer membrane cobalamin receptor protein	COG4206	1
METABOLISM	Coenzyme transport and metabolism	Panthothenate kinase	COG1072	1
METABOLISM	Coenzyme transport and metabolism	Panthothenate synthetase	COG0414	1
METABOLISM	Coenzyme transport and metabolism	Phosphoglycerate dehydrogenase and related dehydrogenases	COG0111	7
METABOLISM	Coenzyme transport and metabolism	Phosphopantetheine adenylyltransferase	COG0669	1
METABOLISM	Coenzyme transport and metabolism	Phosphopantothenoylcysteine synthetase/decarboxylase	COG0452	1
METABOLISM	Coenzyme transport and metabolism	Phosphoserine aminotransferase	COG1932	1
METABOLISM	Coenzyme transport and metabolism	Porphobilinogen deaminase	COG0181	1
METABOLISM	Coenzyme transport and metabolism	Precorrin-6x reductase	COG2099	1
METABOLISM	Coenzyme transport and metabolism	Predicted HD superfamily hydrolase involved in NAD metabolism	COG1713	1
METABOLISM	Coenzyme transport and metabolism	Predicted glutamine amidotransferase involved in pyridoxine biosynthesis	COG0311	1
METABOLISM	Coenzyme transport and metabolism	Protoheme ferro-lyase (ferrochelatase)	COG0276	2
METABOLISM	Coenzyme transport and metabolism	Pyridoxal/pyridoxine/pyridoxamine kinase	COG2240	1
METABOLISM	Coenzyme transport and metabolism	Pyridoxine biosynthesis enzyme	COG0214	1
METABOLISM	Coenzyme transport and metabolism	Quinolinate synthase	COG0379	1
METABOLISM	Coenzyme transport and metabolism	S-adenosylmethionine synthetase	COG0192	1
METABOLISM	Coenzyme transport and metabolism	Siroheme synthase (precorrin-2 oxidase/ferrochelatase domain)	COG1648	1
METABOLISM	Coenzyme transport and metabolism	Sulfur transfer protein involved in thiamine biosynthesis	COG2104	1
METABOLISM	Coenzyme transport and metabolism	Tetrahydromethanopterin S-methyltransferase, subunit B	COG4062	1
METABOLISM	Coenzyme transport and metabolism	Thiamine biosynthesis ATP pyrophosphatase	COG0301	1
METABOLISM	Coenzyme transport and metabolism	Thiamine biosynthesis enzyme ThiH and related uncharacterized enzymes	COG1060	1
METABOLISM	Coenzyme transport and metabolism	Thiamine monophosphate kinase	COG0611	1
METABOLISM	Coenzyme transport and metabolism	Thiamine monophosphate synthase	COG0352	2
METABOLISM	Coenzyme transport and metabolism	Thiamine pyrophosphokinase	COG1564	1
METABOLISM	Coenzyme transport and metabolism	Ubiquinone biosynthesis protein COQ7	COG2941	1
METABOLISM	Coenzyme transport and metabolism	Uncharacterized enzyme of thiazole biosynthesis	COG2022	1
METABOLISM	Coenzyme transport and metabolism	Uroporphyrinogen-III methylase	COG0007	1
METABOLISM	Coenzyme transport and metabolism	Uroporphyrinogen-III synthase	COG1587	1
METABOLISM	Energy production and conversion	ABC-type Na+ efflux pump, permease component	COG1668	2
METABOLISM	Energy production and conversion	ABC-type transport system involved in cytochrome bd biosynthesis, ATPase and permease components	COG4988	1
METABOLISM	Energy production and conversion	ABC-type transport system involved in cytochrome bd biosynthesis, fused ATPase and permease components	COG4987	2
METABOLISM	Energy production and conversion	Acetate kinase	COG0282	2
METABOLISM	Energy production and conversion	Aconitase A	COG1048	2
METABOLISM	Energy production and conversion	Acylphosphatases	COG1254	1
METABOLISM	Energy production and conversion	Alcohol dehydrogenase, class IV	COG1454	3
METABOLISM	Energy production and conversion	Archaeal/vacuolar-type H+-ATPase subunit E	COG1390	1
METABOLISM	Energy production and conversion	Archaeal/vacuolar-type H+-ATPase subunit I	COG1269	1
METABOLISM	Energy production and conversion	CO dehydrogenase/acetyl-CoA synthase alpha subunit	COG1152	1
METABOLISM	Energy production and conversion	Citrate synthase	COG0372	1
METABOLISM	Energy production and conversion	Coenzyme F420-dependent N5,N10-methylene tetrahydromethanopterin reductase and related flavin-dependent oxidoreductases	COG2141	4
METABOLISM	Energy production and conversion	Cytochrome b subunit of formate dehydrogenase	COG2864	1
METABOLISM	Energy production and conversion	Cytochrome bd-type quinol oxidase, subunit 1	COG1271	1
METABOLISM	Energy production and conversion	Cytochrome bd-type quinol oxidase, subunit 2	COG1294	1
METABOLISM	Energy production and conversion	Cytochrome c1	COG2857	1
METABOLISM	Energy production and conversion	Delta 1-pyrroline-5-carboxylate dehydrogenase	COG4230	1
METABOLISM	Energy production and conversion	F0F1-type ATP synthase, alpha subunit	COG0056	1
METABOLISM	Energy production and conversion	F0F1-type ATP synthase, beta subunit	COG0055	1
METABOLISM	Energy production and conversion	F0F1-type ATP synthase, delta subunit (mitochondrial oligomycin sensitivity protein)	COG0712	2
METABOLISM	Energy production and conversion	F0F1-type ATP synthase, epsilon subunit (mitochondrial delta subunit)	COG0355	1
METABOLISM	Energy production and conversion	F0F1-type ATP synthase, gamma subunit	COG0224	2
METABOLISM	Energy production and conversion	F0F1-type ATP synthase, subunit a	COG0356	1
METABOLISM	Energy production and conversion	F0F1-type ATP synthase, subunit b	COG0711	1
METABOLISM	Energy production and conversion	F0F1-type ATP synthase, subunit c/Archaeal/vacuolar-type H+-ATPase, subunit K	COG0636	1
METABOLISM	Energy production and conversion	FAD/FMN-containing dehydrogenases	COG0277	1
METABOLISM	Energy production and conversion	Ferredoxin	COG1146	1
METABOLISM	Energy production and conversion	Flavodoxins	COG0716	4
METABOLISM	Energy production and conversion	Fumarase	COG0114	1
METABOLISM	Energy production and conversion	Galactose-1-phosphate uridylyltransferase	COG1085	1
METABOLISM	Energy production and conversion	Glycerol dehydrogenase and related enzymes	COG0371	3
METABOLISM	Energy production and conversion	Glycerol kinase	COG0554	2
METABOLISM	Energy production and conversion	Glycerol-3-phosphate dehydrogenase	COG0240	1
METABOLISM	Energy production and conversion	Glycerophosphoryl diester phosphodiesterase	COG0584	5
METABOLISM	Energy production and conversion	Heme/copper-type cytochrome/quinol oxidases, subunit 2	COG1622	1
METABOLISM	Energy production and conversion	Inorganic pyrophosphatase/exopolyphosphatase	COG1227	1
METABOLISM	Energy production and conversion	Isocitrate dehydrogenases	COG0538	1
METABOLISM	Energy production and conversion	Isocitrate/isopropylmalate dehydrogenase	COG0473	1
METABOLISM	Energy production and conversion	L-lactate dehydrogenase (FMN-dependent) and related alpha-hydroxy acid dehydrogenases	COG1304	2
METABOLISM	Energy production and conversion	Lactate dehydrogenase and related dehydrogenases	COG1052	7
METABOLISM	Energy production and conversion	Malate/L-lactate dehydrogenases	COG2055	1
METABOLISM	Energy production and conversion	Malate/lactate dehydrogenases	COG0039	3
METABOLISM	Energy production and conversion	Malic enzyme	COG0281	2
METABOLISM	Energy production and conversion	NAD-dependent aldehyde dehydrogenases	COG1012	4
METABOLISM	Energy production and conversion	NADH dehydrogenase, FAD-containing subunit	COG1252	2
METABOLISM	Energy production and conversion	NADH:flavin oxidoreductases, Old Yellow Enzyme family	COG1902	4
METABOLISM	Energy production and conversion	NADH:ubiquinone oxidoreductase 49 kD subunit 7	COG0649	1
METABOLISM	Energy production and conversion	NADPH:quinone reductase and related Zn-dependent oxidoreductases	COG0604	9
METABOLISM	Energy production and conversion	Na+-transporting NADH:ubiquinone oxidoreductase, subunit NqrF	COG2871	1
METABOLISM	Energy production and conversion	Na+-transporting methylmalonyl-CoA/oxaloacetate decarboxylase, beta subunit	COG1883	1
METABOLISM	Energy production and conversion	Na+/H+ antiporter	COG1757	1
METABOLISM	Energy production and conversion	Na+/H+-dicarboxylate symporters	COG1301	2
METABOLISM	Energy production and conversion	Na+/citrate symporter	COG3493	1
METABOLISM	Energy production and conversion	Ni,Fe-hydrogenase III large subunit	COG3261	1
METABOLISM	Energy production and conversion	NifU homolog involved in Fe-S cluster formation	COG0822	2
METABOLISM	Energy production and conversion	Nitrate reductase alpha subunit	COG5013	1
METABOLISM	Energy production and conversion	Nitrate reductase beta subunit	COG1140	1
METABOLISM	Energy production and conversion	Nitrogenase molybdenum-iron protein, alpha and beta chains	COG2710	1
METABOLISM	Energy production and conversion	Nitroreductase	COG0778	2
METABOLISM	Energy production and conversion	Phosphoenolpyruvate carboxylase	COG2352	1
METABOLISM	Energy production and conversion	Phosphotransacetylase	COG0280	1
METABOLISM	Energy production and conversion	Predicted oxidoreductases (related to aryl-alcohol dehydrogenases)	COG0667	8
METABOLISM	Energy production and conversion	Pyruvate/2-oxoglutarate dehydrogenase complex, dehydrogenase (E1) component, eukaryotic type, alpha subunit	COG1071	1
METABOLISM	Energy production and conversion	Pyruvate/2-oxoglutarate dehydrogenase complex, dehydrogenase (E1) component, eukaryotic type, beta subunit	COG0022	1
METABOLISM	Energy production and conversion	Pyruvate/2-oxoglutarate dehydrogenase complex, dihydrolipoamide acyltransferase (E2) component, and related enzymes	COG0508	2
METABOLISM	Energy production and conversion	Pyruvate/2-oxoglutarate dehydrogenase complex, dihydrolipoamide dehydrogenase (E3) component, and related enzymes	COG1249	3
METABOLISM	Energy production and conversion	Ribulose kinase	COG1069	1
METABOLISM	Energy production and conversion	Soluble cytochrome b562	COG3783	1
METABOLISM	Energy production and conversion	Succinate dehydrogenase/fumarate reductase, flavoprotein subunit	COG1053	2
METABOLISM	Energy production and conversion	Succinyl-CoA synthetase, alpha subunit	COG0074	1
METABOLISM	Energy production and conversion	Uncharacterized Fe-S protein	COG1600	1
METABOLISM	Energy production and conversion	Zn-dependent alcohol dehydrogenases, class III	COG1062	2
METABOLISM	Inorganic ion transport and metabolism	3'-Phosphoadenosine 5'-phosphosulfate (PAPS) 3'-phosphatase	COG1218	1
METABOLISM	Inorganic ion transport and metabolism	ABC-type Fe2+-enterobactin transport system, periplasmic component	COG4592	1
METABOLISM	Inorganic ion transport and metabolism	ABC-type Fe3+ transport system, periplasmic component	COG1840	1
METABOLISM	Inorganic ion transport and metabolism	ABC-type Fe3+-hydroxamate transport system, periplasmic component	COG0614	2
METABOLISM	Inorganic ion transport and metabolism	ABC-type Fe3+-siderophore transport system, permease component	COG0609	3
METABOLISM	Inorganic ion transport and metabolism	ABC-type Mn/Zn transport systems, ATPase component	COG1121	1
METABOLISM	Inorganic ion transport and metabolism	ABC-type Mn2+/Zn2+ transport systems, permease components	COG1108	1
METABOLISM	Inorganic ion transport and metabolism	ABC-type cobalamin/Fe3+-siderophores transport systems, ATPase components	COG1120	2
METABOLISM	Inorganic ion transport and metabolism	ABC-type cobalt transport system, ATPase component	COG1122	6
METABOLISM	Inorganic ion transport and metabolism	ABC-type cobalt transport system, permease component CbiQ and related transporters	COG0619	4
METABOLISM	Inorganic ion transport and metabolism	ABC-type enterochelin transport system, periplasmic component	COG4607	1
METABOLISM	Inorganic ion transport and metabolism	ABC-type metal ion transport system, ATPase component	COG1135	3
METABOLISM	Inorganic ion transport and metabolism	ABC-type metal ion transport system, periplasmic component/surface adhesin	COG0803	1
METABOLISM	Inorganic ion transport and metabolism	ABC-type metal ion transport system, periplasmic component/surface antigen	COG1464	3
METABOLISM	Inorganic ion transport and metabolism	ABC-type metal ion transport system, permease component	COG2011	3
METABOLISM	Inorganic ion transport and metabolism	ABC-type molybdate transport system, permease component	COG4149	1
METABOLISM	Inorganic ion transport and metabolism	ABC-type molybdenum transport system, ATPase component/photorepair protein PhrA	COG1119	1
METABOLISM	Inorganic ion transport and metabolism	ABC-type nitrate/sulfonate/bicarbonate transport system, ATPase component	COG1116	2
METABOLISM	Inorganic ion transport and metabolism	ABC-type nitrate/sulfonate/bicarbonate transport system, permease component	COG0600	2
METABOLISM	Inorganic ion transport and metabolism	ABC-type nitrate/sulfonate/bicarbonate transport systems, periplasmic components	COG0715	2
METABOLISM	Inorganic ion transport and metabolism	ABC-type phosphate transport system, ATPase component	COG1117	5
METABOLISM	Inorganic ion transport and metabolism	ABC-type phosphate transport system, periplasmic component	COG0226	3
METABOLISM	Inorganic ion transport and metabolism	ABC-type phosphate transport system, permease component	COG0573	2
METABOLISM	Inorganic ion transport and metabolism	ABC-type phosphate transport system, permease component	COG0581	3
METABOLISM	Inorganic ion transport and metabolism	ABC-type sulfate transport system, periplasmic component	COG1613	1
METABOLISM	Inorganic ion transport and metabolism	ABC-type sulfate transport system, permease component	COG4208	1
METABOLISM	Inorganic ion transport and metabolism	ABC-type taurine transport system, periplasmic component	COG4521	1
METABOLISM	Inorganic ion transport and metabolism	ATP sulfurylase (sulfate adenylyltransferase)	COG2046	1
METABOLISM	Inorganic ion transport and metabolism	Ammonia permease	COG0004	2
METABOLISM	Inorganic ion transport and metabolism	Arsenate reductase and related proteins, glutaredoxin family	COG1393	5
METABOLISM	Inorganic ion transport and metabolism	Carbonic anhydrase	COG3338	1
METABOLISM	Inorganic ion transport and metabolism	Cation transport ATPase	COG0474	8
METABOLISM	Inorganic ion transport and metabolism	Cation transport ATPase	COG2217	10
METABOLISM	Inorganic ion transport and metabolism	Chloride channel protein EriC	COG0038	2
METABOLISM	Inorganic ion transport and metabolism	Co/Zn/Cd efflux system component	COG1230	2
METABOLISM	Inorganic ion transport and metabolism	Copper chaperone	COG2608	3
METABOLISM	Inorganic ion transport and metabolism	Cu/Zn superoxide dismutase	COG2032	1
METABOLISM	Inorganic ion transport and metabolism	Cyanate permease	COG2807	2
METABOLISM	Inorganic ion transport and metabolism	Cystathionine beta-lyase family protein involved in aluminum resistance	COG4100	1
METABOLISM	Inorganic ion transport and metabolism	DNA-binding ferritin-like protein (oxidative damage protectant)	COG0783	4
METABOLISM	Inorganic ion transport and metabolism	Fe2+ transport system protein A	COG1918	2
METABOLISM	Inorganic ion transport and metabolism	Fe2+ transport system protein B	COG0370	1
METABOLISM	Inorganic ion transport and metabolism	Fe2+/Zn2+ uptake regulation proteins	COG0735	2
METABOLISM	Inorganic ion transport and metabolism	Formate-dependent nitrite reductase, periplasmic cytochrome c552 subunit	COG3303	1
METABOLISM	Inorganic ion transport and metabolism	GTPases - Sulfate adenylate transferase subunit 1	COG2895	1
METABOLISM	Inorganic ion transport and metabolism	High-affinity nickel permease	COG3376	1
METABOLISM	Inorganic ion transport and metabolism	K+ transport systems, NAD-binding component	COG0569	2
METABOLISM	Inorganic ion transport and metabolism	K+ transporter	COG3158	1
METABOLISM	Inorganic ion transport and metabolism	K+-transporting ATPase, A chain	COG2060	1
METABOLISM	Inorganic ion transport and metabolism	Kef-type K+ transport systems, membrane components	COG0475	3
METABOLISM	Inorganic ion transport and metabolism	Membrane protein TerC, possibly involved in tellurium resistance	COG0861	1
METABOLISM	Inorganic ion transport and metabolism	Membrane transporters of cations and cationic drugs	COG2076	2
METABOLISM	Inorganic ion transport and metabolism	Mg2+ and Co2+ transporters	COG0598	3
METABOLISM	Inorganic ion transport and metabolism	Mn2+ and Fe2+ transporters of the NRAMP family	COG1914	4
METABOLISM	Inorganic ion transport and metabolism	Multisubunit Na+/H+ antiporter, MnhC subunit	COG1006	1
METABOLISM	Inorganic ion transport and metabolism	Na+/H+ antiporter NhaD and related arsenite permeases	COG1055	3
METABOLISM	Inorganic ion transport and metabolism	NhaP-type Na+/H+ and K+/H+ antiporters	COG0025	3
METABOLISM	Inorganic ion transport and metabolism	Nitrate/nitrite transporter	COG2223	2
METABOLISM	Inorganic ion transport and metabolism	Nitric oxide synthase, oxygenase domain	COG4362	1
METABOLISM	Inorganic ion transport and metabolism	Nitrous oxidase accessory protein	COG3420	1
METABOLISM	Inorganic ion transport and metabolism	Oxyanion-translocating ATPase	COG0003	3
METABOLISM	Inorganic ion transport and metabolism	Phosphate uptake regulator	COG0704	2
METABOLISM	Inorganic ion transport and metabolism	Polyphosphate kinase	COG0855	1
METABOLISM	Inorganic ion transport and metabolism	Predicted Co/Zn/Cd cation transporters	COG0053	3
METABOLISM	Inorganic ion transport and metabolism	Predicted Co/Zn/Cd cation transporters	COG3965	1
METABOLISM	Inorganic ion transport and metabolism	Predicted divalent heavy-metal cations transporter	COG0428	1
METABOLISM	Inorganic ion transport and metabolism	Predicted flavoprotein involved in K+ transport	COG2072	1
METABOLISM	Inorganic ion transport and metabolism	Predicted permease, cadmium resistance protein	COG4300	2
METABOLISM	Inorganic ion transport and metabolism	Putative Mg2+ and Co2+ transporter CorB	COG4536	1
METABOLISM	Inorganic ion transport and metabolism	Putative silver efflux pump	COG3696	1
METABOLISM	Inorganic ion transport and metabolism	Rhodanese-related sulfurtransferase	COG0607	3
METABOLISM	Inorganic ion transport and metabolism	SPX domain-containing protein involved in vacuolar polyphosphate accumulation	COG5036	1
METABOLISM	Inorganic ion transport and metabolism	Sulfite reductase, beta subunit (hemoprotein)	COG0155	1
METABOLISM	Inorganic ion transport and metabolism	Tellurite resistance protein and related permeases	COG1275	2
METABOLISM	Inorganic ion transport and metabolism	Trk-type K+ transport systems, membrane components	COG0168	1
METABOLISM	Inorganic ion transport and metabolism	Uncharacterized Zn-ribbon-containing protein involved in phosphonate metabolism	COG2824	1
METABOLISM	Inorganic ion transport and metabolism	Uncharacterized enzyme of phosphonate metabolism	COG3627	1
METABOLISM	Inorganic ion transport and metabolism	Uncharacterized protein involved in tellurite resistance	COG3853	1
METABOLISM	Lipid transport and metabolism	(acyl-carrier-protein) S-malonyltransferase	COG0331	1
METABOLISM	Lipid transport and metabolism	1-acyl-sn-glycerol-3-phosphate acyltransferase	COG0204	1
METABOLISM	Lipid transport and metabolism	3-hydroxy-3-methylglutaryl CoA synthase	COG3425	1
METABOLISM	Lipid transport and metabolism	3-hydroxyacyl-CoA dehydrogenase	COG1250	1
METABOLISM	Lipid transport and metabolism	3-hydroxyisobutyrate dehydrogenase and related beta-hydroxyacid dehydrogenases	COG2084	2
METABOLISM	Lipid transport and metabolism	3-hydroxymyristoyl/3-hydroxydecanoyl-(acyl carrier protein) dehydratases	COG0764	2
METABOLISM	Lipid transport and metabolism	3-oxoacyl-(acyl-carrier-protein) synthase	COG0304	1
METABOLISM	Lipid transport and metabolism	3-oxoacyl-[acyl-carrier-protein] synthase III	COG0332	1
METABOLISM	Lipid transport and metabolism	4-diphosphocytidyl-2C-methyl-D-erythritol 2-phosphate synthase	COG1947	1
METABOLISM	Lipid transport and metabolism	Acetyl-CoA acetyltransferase	COG0183	1
METABOLISM	Lipid transport and metabolism	Acetyl-CoA carboxylase alpha subunit	COG0825	1
METABOLISM	Lipid transport and metabolism	Acetyl-CoA carboxylase beta subunit	COG0777	1
METABOLISM	Lipid transport and metabolism	Acetyl/propionyl-CoA carboxylase, alpha subunit	COG4770	1
METABOLISM	Lipid transport and metabolism	Acyl CoA:acetate/3-ketoacid CoA transferase, alpha subunit	COG1788	1
METABOLISM	Lipid transport and metabolism	Acyl carrier protein	COG0236	2
METABOLISM	Lipid transport and metabolism	Acyl dehydratase	COG2030	1
METABOLISM	Lipid transport and metabolism	Acyl-ACP thioesterase	COG3884	2
METABOLISM	Lipid transport and metabolism	Acyl-CoA hydrolase	COG1607	1
METABOLISM	Lipid transport and metabolism	Acyl-CoA synthetases (AMP-forming)/AMP-acid ligases II	COG0318	1
METABOLISM	Lipid transport and metabolism	Biotin carboxyl carrier protein	COG0511	1
METABOLISM	Lipid transport and metabolism	CDP-diglyceride synthetase	COG0575	1
METABOLISM	Lipid transport and metabolism	Dehydrogenases with different specificities (related to short-chain alcohol dehydrogenases)	COG1028	18
METABOLISM	Lipid transport and metabolism	Enoyl-[acyl-carrier-protein] reductase (NADH)	COG0623	1
METABOLISM	Lipid transport and metabolism	Esterase/lipase	COG0657	5
METABOLISM	Lipid transport and metabolism	Fatty acid desaturase	COG3239	1
METABOLISM	Lipid transport and metabolism	Fatty acid/phospholipid biosynthesis enzyme	COG0416	1
METABOLISM	Lipid transport and metabolism	Fatty-acid desaturase	COG1398	1
METABOLISM	Lipid transport and metabolism	Glycerol-3-phosphate O-acyltransferase	COG2937	1
METABOLISM	Lipid transport and metabolism	Hydroxymethylglutaryl-CoA reductase	COG1257	1
METABOLISM	Lipid transport and metabolism	Lysophospholipase	COG2267	1
METABOLISM	Lipid transport and metabolism	Membrane-associated phospholipid phosphatase	COG0671	5
METABOLISM	Lipid transport and metabolism	Mevalonate kinase	COG1577	2
METABOLISM	Lipid transport and metabolism	Mevalonate pyrophosphate decarboxylase	COG3407	2
METABOLISM	Lipid transport and metabolism	Phosphatidylglycerophosphatase A and related proteins	COG1267	1
METABOLISM	Lipid transport and metabolism	Phosphatidylglycerophosphate synthase	COG0558	1
METABOLISM	Lipid transport and metabolism	Phosphatidylserine/phosphatidylglycerophosphate/cardiolipin synthases and related enzymes	COG1502	1
METABOLISM	Lipid transport and metabolism	Phosphopantetheinyl transferase (holo-ACP synthase)	COG0736	1
METABOLISM	Lipid transport and metabolism	Predicted acyltransferases	COG1835	2
METABOLISM	Lipid transport and metabolism	Sphingosine kinase and enzymes related to eukaryotic diacylglycerol kinase	COG1597	3
METABOLISM	Lipid transport and metabolism	Undecaprenyl pyrophosphate synthase	COG0020	1
METABOLISM	Nucleotide transport and metabolism	5'-nucleotidase/2',3'-cyclic phosphodiesterase and related esterases	COG0737	2
METABOLISM	Nucleotide transport and metabolism	ADP-ribose pyrophosphatase	COG1051	2
METABOLISM	Nucleotide transport and metabolism	AICAR transformylase/IMP cyclohydrolase PurH (only IMP cyclohydrolase domain in Aful)	COG0138	1
METABOLISM	Nucleotide transport and metabolism	ATP adenylyltransferase (5',5'''-P-1,P-4-tetraphosphate phosphorylase II)	COG4360	1
METABOLISM	Nucleotide transport and metabolism	Adenine/guanine phosphoribosyltransferases and related PRPP-binding proteins	COG0503	4
METABOLISM	Nucleotide transport and metabolism	Adenosine deaminase	COG1816	1
METABOLISM	Nucleotide transport and metabolism	Adenylate kinase and related kinases	COG0563	1
METABOLISM	Nucleotide transport and metabolism	Adenylosuccinate lyase	COG0015	2
METABOLISM	Nucleotide transport and metabolism	Adenylosuccinate synthase	COG0104	2
METABOLISM	Nucleotide transport and metabolism	Aspartate carbamoyltransferase, catalytic chain	COG0540	1
METABOLISM	Nucleotide transport and metabolism	CTP synthase (UTP-ammonia lyase)	COG0504	1
METABOLISM	Nucleotide transport and metabolism	Cytidine deaminase	COG0295	1
METABOLISM	Nucleotide transport and metabolism	Cytidylate kinase	COG0283	1
METABOLISM	Nucleotide transport and metabolism	Cytosine deaminase and related metal-dependent hydrolases	COG0402	3
METABOLISM	Nucleotide transport and metabolism	Cytosine/adenosine deaminases	COG0590	2
METABOLISM	Nucleotide transport and metabolism	Cytosine/uracil/thiamine/allantoin permeases	COG1953	2
METABOLISM	Nucleotide transport and metabolism	DNA/RNA endonuclease G, NUC1	COG1864	1
METABOLISM	Nucleotide transport and metabolism	Deoxycytidylate deaminase	COG2131	2
METABOLISM	Nucleotide transport and metabolism	Deoxynucleoside kinases	COG1428	2
METABOLISM	Nucleotide transport and metabolism	Deoxyribose-phosphate aldolase	COG0274	2
METABOLISM	Nucleotide transport and metabolism	Diadenosine tetraphosphate (Ap4A) hydrolase and other HIT family hydrolases	COG0537	2
METABOLISM	Nucleotide transport and metabolism	Dihydroorotase	COG0418	1
METABOLISM	Nucleotide transport and metabolism	Dihydroorotase and related cyclic amidohydrolases	COG0044	3
METABOLISM	Nucleotide transport and metabolism	Dihydroorotate dehydrogenase	COG0167	2
METABOLISM	Nucleotide transport and metabolism	Exopolyphosphatase	COG0248	3
METABOLISM	Nucleotide transport and metabolism	Folate-dependent phosphoribosylglycinamide formyltransferase PurN	COG0299	1
METABOLISM	Nucleotide transport and metabolism	Formyltetrahydrofolate hydrolase	COG0788	1
METABOLISM	Nucleotide transport and metabolism	Formyltetrahydrofolate synthetase	COG2759	1
METABOLISM	Nucleotide transport and metabolism	GMP synthase - Glutamine amidotransferase domain	COG0518	1
METABOLISM	Nucleotide transport and metabolism	GMP synthase, PP-ATPase domain/subunit	COG0519	1
METABOLISM	Nucleotide transport and metabolism	Glutamine phosphoribosylpyrophosphate amidotransferase	COG0034	1
METABOLISM	Nucleotide transport and metabolism	Guanyl-specific ribonuclease Sa	COG4290	1
METABOLISM	Nucleotide transport and metabolism	Guanylate kinase	COG0194	2
METABOLISM	Nucleotide transport and metabolism	Hypoxanthine-guanine phosphoribosyltransferase	COG0634	1
METABOLISM	Nucleotide transport and metabolism	IMP dehydrogenase/GMP reductase	COG0516	2
METABOLISM	Nucleotide transport and metabolism	Inosine-uridine nucleoside N-ribohydrolase	COG1957	4
METABOLISM	Nucleotide transport and metabolism	Nucleoside 2-deoxyribosyltransferase	COG3613	1
METABOLISM	Nucleotide transport and metabolism	Nucleoside permease	COG1972	2
METABOLISM	Nucleotide transport and metabolism	Nucleoside phosphorylase	COG0775	1
METABOLISM	Nucleotide transport and metabolism	Orotate phosphoribosyltransferase	COG0461	1
METABOLISM	Nucleotide transport and metabolism	Orotidine-5'-phosphate decarboxylase	COG0284	1
METABOLISM	Nucleotide transport and metabolism	Oxygen-sensitive ribonucleoside-triphosphate reductase	COG1328	1
METABOLISM	Nucleotide transport and metabolism	Phosphoribosylamine-glycine ligase	COG0151	1
METABOLISM	Nucleotide transport and metabolism	Phosphoribosylaminoimidazole (AIR) synthetase	COG0150	1
METABOLISM	Nucleotide transport and metabolism	Phosphoribosylaminoimidazole carboxylase (NCAIR synthetase)	COG0026	2
METABOLISM	Nucleotide transport and metabolism	Phosphoribosylaminoimidazolesuccinocarboxamide (SAICAR) synthase	COG0152	1
METABOLISM	Nucleotide transport and metabolism	Phosphoribosylcarboxyaminoimidazole (NCAIR) mutase	COG0041	1
METABOLISM	Nucleotide transport and metabolism	Phosphoribosylformylglycinamidine (FGAM) synthase, PurS component	COG1828	1
METABOLISM	Nucleotide transport and metabolism	Phosphoribosylformylglycinamidine (FGAM) synthase, glutamine amidotransferase domain	COG0047	1
METABOLISM	Nucleotide transport and metabolism	Phosphoribosylformylglycinamidine (FGAM) synthase, synthetase domain	COG0046	1
METABOLISM	Nucleotide transport and metabolism	Phosphoribosylpyrophosphate synthetase	COG0462	2
METABOLISM	Nucleotide transport and metabolism	Predicted nucleotide kinase	COG1618	1
METABOLISM	Nucleotide transport and metabolism	Protein involved in ribonucleotide reduction	COG1780	1
METABOLISM	Nucleotide transport and metabolism	Purine-nucleoside phosphorylase	COG0813	1
METABOLISM	Nucleotide transport and metabolism	Pyrimidine operon attenuation protein/uracil phosphoribosyltransferase	COG2065	1
METABOLISM	Nucleotide transport and metabolism	Ribonucleotide reductase, alpha subunit	COG0209	2
METABOLISM	Nucleotide transport and metabolism	Ribonucleotide reductase, beta subunit	COG0208	3
METABOLISM	Nucleotide transport and metabolism	Thymidine kinase	COG1435	1
METABOLISM	Nucleotide transport and metabolism	Thymidine phosphorylase	COG0213	1
METABOLISM	Nucleotide transport and metabolism	Thymidylate kinase	COG0125	1
METABOLISM	Nucleotide transport and metabolism	Thymidylate synthase	COG0207	1
METABOLISM	Nucleotide transport and metabolism	Uracil phosphoribosyltransferase	COG0035	1
METABOLISM	Nucleotide transport and metabolism	Uridine kinase	COG0572	2
METABOLISM	Nucleotide transport and metabolism	Uridylate kinase	COG0528	1
METABOLISM	Nucleotide transport and metabolism	Xanthine/uracil permeases	COG2233	4
METABOLISM	Nucleotide transport and metabolism	Xanthosine triphosphate pyrophosphatase	COG0127	1
METABOLISM	Nucleotide transport and metabolism	dUTPase	COG0756	1
METABOLISM	Secondary metabolites biosynthesis, transport and catabolism	2-keto-4-pentenoate hydratase	COG3971	1
METABOLISM	Secondary metabolites biosynthesis, transport and catabolism	2-keto-4-pentenoate hydratase/2-oxohepta-3-ene-1,7-dioic acid hydratase (catechol pathway)	COG0179	1
METABOLISM	Secondary metabolites biosynthesis, transport and catabolism	ABC-type transport system involved in resistance to organic solvents, periplasmic component	COG1463	1
METABOLISM	Secondary metabolites biosynthesis, transport and catabolism	Alpha-acetolactate decarboxylase	COG3527	1
METABOLISM	Secondary metabolites biosynthesis, transport and catabolism	Amidases related to nicotinamidase	COG1335	3
METABOLISM	Secondary metabolites biosynthesis, transport and catabolism	Cytochrome P450	COG2124	1
METABOLISM	Secondary metabolites biosynthesis, transport and catabolism	Homogentisate 1,2-dioxygenase	COG3508	1
METABOLISM	Secondary metabolites biosynthesis, transport and catabolism	Imidazolonepropionase and related amidohydrolases	COG1228	1
METABOLISM	Secondary metabolites biosynthesis, transport and catabolism	Lignostilbene-alpha,beta-dioxygenase and related enzymes	COG3670	1
METABOLISM	Secondary metabolites biosynthesis, transport and catabolism	Non-ribosomal peptide synthetase modules and related proteins	COG1020	1
METABOLISM	Secondary metabolites biosynthesis, transport and catabolism	Polyketide synthase modules and related proteins	COG3321	1
METABOLISM	Secondary metabolites biosynthesis, transport and catabolism	Predicted ABC-type transport system involved in lysophospholipase L1 biosynthesis, permease component	COG3127	1
METABOLISM	Secondary metabolites biosynthesis, transport and catabolism	Predicted dithiol-disulfide isomerase involved in polyketide biosynthesis	COG2761	1
METABOLISM	Secondary metabolites biosynthesis, transport and catabolism	Predicted naringenin-chalcone synthase	COG3424	1
METABOLISM	Secondary metabolites biosynthesis, transport and catabolism	Putative multicopper oxidases	COG2132	3
METABOLISM	Secondary metabolites biosynthesis, transport and catabolism	SAM-dependent methyltransferases	COG0500	1
METABOLISM	Secondary metabolites biosynthesis, transport and catabolism	Siderophore synthetase component	COG4264	1
METABOLISM	Secondary metabolites biosynthesis, transport and catabolism	TRAP-type mannitol/chloroaromatic compound transport system, large permease component	COG4664	1
METABOLISM	Secondary metabolites biosynthesis, transport and catabolism	Transcriptional activator of acetoin/glycerol metabolism	COG3284	3
METABOLISM	Secondary metabolites biosynthesis, transport and catabolism	Uncharacterized enzyme involved in pigment biosynthesis	COG2313	1
METABOLISM	Secondary metabolites biosynthesis, transport and catabolism	Uncharacterized protein, possibly involved in aromatic compounds catabolism	COG2050	1
POORLY CHARACTERIZED	Function unknown	Integral membrane protein	COG5488	1
POORLY CHARACTERIZED	Function unknown	Leucine-rich repeat (LRR) protein	COG4886	10
POORLY CHARACTERIZED	Function unknown	Myosin-crossreactive antigen	COG4716	1
POORLY CHARACTERIZED	Function unknown	Phage-related tail protein	COG5283	3
POORLY CHARACTERIZED	Function unknown	Predicted integral membrane protein	COG0392	1
POORLY CHARACTERIZED	Function unknown	Predicted integral membrane protein	COG0762	1
POORLY CHARACTERIZED	Function unknown	Predicted integral membrane protein	COG3548	5
POORLY CHARACTERIZED	Function unknown	Predicted integral membrane protein	COG5446	1
POORLY CHARACTERIZED	Function unknown	Predicted integral membrane protein	COG5455	1
POORLY CHARACTERIZED	Function unknown	Predicted integral membrane protein	COG5463	1
POORLY CHARACTERIZED	Function unknown	Predicted integral membrane protein	COG5521	1
POORLY CHARACTERIZED	Function unknown	Predicted integral membrane protein	COG5523	2
POORLY CHARACTERIZED	Function unknown	Predicted integral membrane protein	COG5617	1
POORLY CHARACTERIZED	Function unknown	Predicted membrane protein	COG0344	1
POORLY CHARACTERIZED	Function unknown	Predicted membrane protein	COG1288	3
POORLY CHARACTERIZED	Function unknown	Predicted membrane protein	COG1295	2
POORLY CHARACTERIZED	Function unknown	Predicted membrane protein	COG1470	2
POORLY CHARACTERIZED	Function unknown	Predicted membrane protein	COG1511	6
POORLY CHARACTERIZED	Function unknown	Predicted membrane protein	COG1950	1
POORLY CHARACTERIZED	Function unknown	Predicted membrane protein	COG1967	1
POORLY CHARACTERIZED	Function unknown	Predicted membrane protein	COG1971	1
POORLY CHARACTERIZED	Function unknown	Predicted membrane protein	COG2237	5
POORLY CHARACTERIZED	Function unknown	Predicted membrane protein	COG2246	1
POORLY CHARACTERIZED	Function unknown	Predicted membrane protein	COG2261	3
POORLY CHARACTERIZED	Function unknown	Predicted membrane protein	COG2311	1
POORLY CHARACTERIZED	Function unknown	Predicted membrane protein	COG2323	1
POORLY CHARACTERIZED	Function unknown	Predicted membrane protein	COG2339	1
POORLY CHARACTERIZED	Function unknown	Predicted membrane protein	COG2364	5
POORLY CHARACTERIZED	Function unknown	Predicted membrane protein	COG2733	1
POORLY CHARACTERIZED	Function unknown	Predicted membrane protein	COG2855	1
POORLY CHARACTERIZED	Function unknown	Predicted membrane protein	COG3152	4
POORLY CHARACTERIZED	Function unknown	Predicted membrane protein	COG3164	1
POORLY CHARACTERIZED	Function unknown	Predicted membrane protein	COG3356	1
POORLY CHARACTERIZED	Function unknown	Predicted membrane protein	COG3428	1
POORLY CHARACTERIZED	Function unknown	Predicted membrane protein	COG3462	1
POORLY CHARACTERIZED	Function unknown	Predicted membrane protein	COG3601	1
POORLY CHARACTERIZED	Function unknown	Predicted membrane protein	COG3619	2
POORLY CHARACTERIZED	Function unknown	Predicted membrane protein	COG4094	1
POORLY CHARACTERIZED	Function unknown	Predicted membrane protein	COG4292	2
POORLY CHARACTERIZED	Function unknown	Predicted membrane protein	COG4330	1
POORLY CHARACTERIZED	Function unknown	Predicted membrane protein	COG4377	1
POORLY CHARACTERIZED	Function unknown	Predicted membrane protein	COG4392	2
POORLY CHARACTERIZED	Function unknown	Predicted membrane protein	COG4393	1
POORLY CHARACTERIZED	Function unknown	Predicted membrane protein	COG4420	1
POORLY CHARACTERIZED	Function unknown	Predicted membrane protein	COG4478	1
POORLY CHARACTERIZED	Function unknown	Predicted membrane protein	COG4485	6
POORLY CHARACTERIZED	Function unknown	Predicted membrane protein	COG4640	4
POORLY CHARACTERIZED	Function unknown	Predicted membrane protein	COG4684	2
POORLY CHARACTERIZED	Function unknown	Predicted membrane protein	COG4708	1
POORLY CHARACTERIZED	Function unknown	Predicted membrane protein	COG4709	2
POORLY CHARACTERIZED	Function unknown	Predicted membrane protein	COG4720	4
POORLY CHARACTERIZED	Function unknown	Predicted membrane protein	COG4721	3
POORLY CHARACTERIZED	Function unknown	Predicted membrane protein	COG4732	2
POORLY CHARACTERIZED	Function unknown	Predicted membrane protein	COG4803	2
POORLY CHARACTERIZED	Function unknown	Predicted membrane protein	COG4836	1
POORLY CHARACTERIZED	Function unknown	Predicted membrane protein	COG4881	1
POORLY CHARACTERIZED	Function unknown	Predicted membrane protein	COG5305	1
POORLY CHARACTERIZED	Function unknown	Predicted multitransmembrane protein	COG5438	2
POORLY CHARACTERIZED	Function unknown	Predicted periplasmic/secreted protein	COG3477	1
POORLY CHARACTERIZED	Function unknown	Predicted secreted (periplasmic) protein	COG5462	1
POORLY CHARACTERIZED	Function unknown	Predicted secreted (periplasmic) protein	COG5468	1
POORLY CHARACTERIZED	Function unknown	Predicted secreted protein	COG4086	1
POORLY CHARACTERIZED	Function unknown	Predicted small integral membrane protein	COG5478	1
POORLY CHARACTERIZED	Function unknown	Uncharacterized archaeal coiled-coil protein	COG1340	1
POORLY CHARACTERIZED	Function unknown	Uncharacterized conserved protein	COG0062	3
POORLY CHARACTERIZED	Function unknown	Uncharacterized conserved protein	COG0217	1
POORLY CHARACTERIZED	Function unknown	Uncharacterized conserved protein	COG0327	1
POORLY CHARACTERIZED	Function unknown	Uncharacterized conserved protein	COG0391	1
POORLY CHARACTERIZED	Function unknown	Uncharacterized conserved protein	COG0393	1
POORLY CHARACTERIZED	Function unknown	Uncharacterized conserved protein	COG0759	1
POORLY CHARACTERIZED	Function unknown	Uncharacterized conserved protein	COG1259	1
POORLY CHARACTERIZED	Function unknown	Uncharacterized conserved protein	COG1284	4
POORLY CHARACTERIZED	Function unknown	Uncharacterized conserved protein	COG1306	1
POORLY CHARACTERIZED	Function unknown	Uncharacterized conserved protein	COG1354	1
POORLY CHARACTERIZED	Function unknown	Uncharacterized conserved protein	COG1359	1
POORLY CHARACTERIZED	Function unknown	Uncharacterized conserved protein	COG1416	1
POORLY CHARACTERIZED	Function unknown	Uncharacterized conserved protein	COG1433	1
POORLY CHARACTERIZED	Function unknown	Uncharacterized conserved protein	COG1434	1
POORLY CHARACTERIZED	Function unknown	Uncharacterized conserved protein	COG1507	2
POORLY CHARACTERIZED	Function unknown	Uncharacterized conserved protein	COG1576	1
POORLY CHARACTERIZED	Function unknown	Uncharacterized conserved protein	COG1578	1
POORLY CHARACTERIZED	Function unknown	Uncharacterized conserved protein	COG1590	1
POORLY CHARACTERIZED	Function unknown	Uncharacterized conserved protein	COG1598	6
POORLY CHARACTERIZED	Function unknown	Uncharacterized conserved protein	COG1610	1
POORLY CHARACTERIZED	Function unknown	Uncharacterized conserved protein	COG1624	1
POORLY CHARACTERIZED	Function unknown	Uncharacterized conserved protein	COG1656	1
POORLY CHARACTERIZED	Function unknown	Uncharacterized conserved protein	COG1683	1
POORLY CHARACTERIZED	Function unknown	Uncharacterized conserved protein	COG1704	2
POORLY CHARACTERIZED	Function unknown	Uncharacterized conserved protein	COG1739	1
POORLY CHARACTERIZED	Function unknown	Uncharacterized conserved protein	COG1801	1
POORLY CHARACTERIZED	Function unknown	Uncharacterized conserved protein	COG1991	1
POORLY CHARACTERIZED	Function unknown	Uncharacterized conserved protein	COG2013	1
POORLY CHARACTERIZED	Function unknown	Uncharacterized conserved protein	COG2096	1
POORLY CHARACTERIZED	Function unknown	Uncharacterized conserved protein	COG2105	1
POORLY CHARACTERIZED	Function unknown	Uncharacterized conserved protein	COG2128	1
POORLY CHARACTERIZED	Function unknown	Uncharacterized conserved protein	COG2135	1
POORLY CHARACTERIZED	Function unknown	Uncharacterized conserved protein	COG2138	1
POORLY CHARACTERIZED	Function unknown	Uncharacterized conserved protein	COG2164	1
POORLY CHARACTERIZED	Function unknown	Uncharacterized conserved protein	COG2253	1
POORLY CHARACTERIZED	Function unknown	Uncharacterized conserved protein	COG2308	1
POORLY CHARACTERIZED	Function unknown	Uncharacterized conserved protein	COG2326	1
POORLY CHARACTERIZED	Function unknown	Uncharacterized conserved protein	COG2445	1
POORLY CHARACTERIZED	Function unknown	Uncharacterized conserved protein	COG2461	1
POORLY CHARACTERIZED	Function unknown	Uncharacterized conserved protein	COG2501	1
POORLY CHARACTERIZED	Function unknown	Uncharacterized conserved protein	COG2606	3
POORLY CHARACTERIZED	Function unknown	Uncharacterized conserved protein	COG2848	1
POORLY CHARACTERIZED	Function unknown	Uncharacterized conserved protein	COG2898	1
POORLY CHARACTERIZED	Function unknown	Uncharacterized conserved protein	COG2928	1
POORLY CHARACTERIZED	Function unknown	Uncharacterized conserved protein	COG2966	4
POORLY CHARACTERIZED	Function unknown	Uncharacterized conserved protein	COG3177	2
POORLY CHARACTERIZED	Function unknown	Uncharacterized conserved protein	COG3189	1
POORLY CHARACTERIZED	Function unknown	Uncharacterized conserved protein	COG3247	1
POORLY CHARACTERIZED	Function unknown	Uncharacterized conserved protein	COG3349	1
POORLY CHARACTERIZED	Function unknown	Uncharacterized conserved protein	COG3361	1
POORLY CHARACTERIZED	Function unknown	Uncharacterized conserved protein	COG3367	1
POORLY CHARACTERIZED	Function unknown	Uncharacterized conserved protein	COG3375	1
POORLY CHARACTERIZED	Function unknown	Uncharacterized conserved protein	COG3379	2
POORLY CHARACTERIZED	Function unknown	Uncharacterized conserved protein	COG3382	2
POORLY CHARACTERIZED	Function unknown	Uncharacterized conserved protein	COG3402	2
POORLY CHARACTERIZED	Function unknown	Uncharacterized conserved protein	COG3410	2
POORLY CHARACTERIZED	Function unknown	Uncharacterized conserved protein	COG3422	1
POORLY CHARACTERIZED	Function unknown	Uncharacterized conserved protein	COG3586	1
POORLY CHARACTERIZED	Function unknown	Uncharacterized conserved protein	COG3595	1
POORLY CHARACTERIZED	Function unknown	Uncharacterized conserved protein	COG3610	2
POORLY CHARACTERIZED	Function unknown	Uncharacterized conserved protein	COG3679	1
POORLY CHARACTERIZED	Function unknown	Uncharacterized conserved protein	COG3760	1
POORLY CHARACTERIZED	Function unknown	Uncharacterized conserved protein	COG3785	1
POORLY CHARACTERIZED	Function unknown	Uncharacterized conserved protein	COG3831	1
POORLY CHARACTERIZED	Function unknown	Uncharacterized conserved protein	COG3874	1
POORLY CHARACTERIZED	Function unknown	Uncharacterized conserved protein	COG4283	1
POORLY CHARACTERIZED	Function unknown	Uncharacterized conserved protein	COG4717	2
POORLY CHARACTERIZED	Function unknown	Uncharacterized conserved protein	COG4832	1
POORLY CHARACTERIZED	Function unknown	Uncharacterized conserved protein	COG4894	1
POORLY CHARACTERIZED	Function unknown	Uncharacterized conserved protein	COG5087	1
POORLY CHARACTERIZED	Function unknown	Uncharacterized conserved protein	COG5106	1
POORLY CHARACTERIZED	Function unknown	Uncharacterized conserved protein	COG5125	1
POORLY CHARACTERIZED	Function unknown	Uncharacterized conserved protein	COG5306	1
POORLY CHARACTERIZED	Function unknown	Uncharacterized conserved protein	COG5419	1
POORLY CHARACTERIZED	Function unknown	Uncharacterized conserved protein	COG5448	1
POORLY CHARACTERIZED	Function unknown	Uncharacterized conserved protein	COG5482	1
POORLY CHARACTERIZED	Function unknown	Uncharacterized conserved protein	COG5506	1
POORLY CHARACTERIZED	Function unknown	Uncharacterized conserved protein	COG5543	1
POORLY CHARACTERIZED	Function unknown	Uncharacterized conserved protein	COG5607	1
POORLY CHARACTERIZED	Function unknown	Uncharacterized conserved protein	COG5609	2
POORLY CHARACTERIZED	Function unknown	Uncharacterized conserved protein	COG5613	1
POORLY CHARACTERIZED	Function unknown	Uncharacterized conserved protein	COG5634	1
POORLY CHARACTERIZED	Function unknown	Uncharacterized conserved protein	COG5644	1
POORLY CHARACTERIZED	Function unknown	Uncharacterized conserved protein	COG5646	1
POORLY CHARACTERIZED	Function unknown	Uncharacterized conserved protein, contains S4-like domain	COG2302	1
POORLY CHARACTERIZED	Function unknown	Uncharacterized conserved protein, contains double-stranded beta-helix domain	COG1917	1
POORLY CHARACTERIZED	Function unknown	Uncharacterized conserved protein, contains double-stranded beta-helix domain	COG3837	1
POORLY CHARACTERIZED	Function unknown	Uncharacterized conserved small protein	COG5503	1
POORLY CHARACTERIZED	Function unknown	Uncharacterized homolog of PrgY (pheromone shutdown protein)	COG1916	1
POORLY CHARACTERIZED	Function unknown	Uncharacterized homolog of gamma-carboxymuconolactone decarboxylase subunit	COG0599	1
POORLY CHARACTERIZED	Function unknown	Uncharacterized homolog of phage Mu protein gp47	COG3299	2
POORLY CHARACTERIZED	Function unknown	Uncharacterized homolog of plant Iojap protein	COG0799	1
POORLY CHARACTERIZED	Function unknown	Uncharacterized integral membrane protein	COG5594	2
POORLY CHARACTERIZED	Function unknown	Uncharacterized low-complexity proteins	COG1357	6
POORLY CHARACTERIZED	Function unknown	Uncharacterized membrane protein	COG1285	2
POORLY CHARACTERIZED	Function unknown	Uncharacterized membrane protein	COG1814	2
POORLY CHARACTERIZED	Function unknown	Uncharacterized membrane protein	COG5427	1
POORLY CHARACTERIZED	Function unknown	Uncharacterized membrane-anchored protein conserved in bacteria	COG4705	2
POORLY CHARACTERIZED	Function unknown	Uncharacterized membrane-associated protein	COG0586	2
POORLY CHARACTERIZED	Function unknown	Uncharacterized membrane-bound protein	COG3898	1
POORLY CHARACTERIZED	Function unknown	Uncharacterized membrane-bound protein conserved in bacteria	COG4858	1
POORLY CHARACTERIZED	Function unknown	Uncharacterized phage-associated protein	COG3600	2
POORLY CHARACTERIZED	Function unknown	Uncharacterized protein conserved in archaea	COG1710	1
POORLY CHARACTERIZED	Function unknown	Uncharacterized protein conserved in archaea	COG1892	1
POORLY CHARACTERIZED	Function unknown	Uncharacterized protein conserved in archaea	COG1931	1
POORLY CHARACTERIZED	Function unknown	Uncharacterized protein conserved in archaea	COG2098	1
POORLY CHARACTERIZED	Function unknown	Uncharacterized protein conserved in archaea	COG4010	1
POORLY CHARACTERIZED	Function unknown	Uncharacterized protein conserved in archaea	COG4018	1
POORLY CHARACTERIZED	Function unknown	Uncharacterized protein conserved in archaea	COG4066	1
POORLY CHARACTERIZED	Function unknown	Uncharacterized protein conserved in archaea	COG4883	1
POORLY CHARACTERIZED	Function unknown	Uncharacterized protein conserved in bacteria	COG0718	1
POORLY CHARACTERIZED	Function unknown	Uncharacterized protein conserved in bacteria	COG0779	1
POORLY CHARACTERIZED	Function unknown	Uncharacterized protein conserved in bacteria	COG1302	4
POORLY CHARACTERIZED	Function unknown	Uncharacterized protein conserved in bacteria	COG1307	5
POORLY CHARACTERIZED	Function unknown	Uncharacterized protein conserved in bacteria	COG1376	2
POORLY CHARACTERIZED	Function unknown	Uncharacterized protein conserved in bacteria	COG1385	1
POORLY CHARACTERIZED	Function unknown	Uncharacterized protein conserved in bacteria	COG1426	1
POORLY CHARACTERIZED	Function unknown	Uncharacterized protein conserved in bacteria	COG1481	1
POORLY CHARACTERIZED	Function unknown	Uncharacterized protein conserved in bacteria	COG1649	2
POORLY CHARACTERIZED	Function unknown	Uncharacterized protein conserved in bacteria	COG1692	1
POORLY CHARACTERIZED	Function unknown	Uncharacterized protein conserved in bacteria	COG1799	1
POORLY CHARACTERIZED	Function unknown	Uncharacterized protein conserved in bacteria	COG1806	2
POORLY CHARACTERIZED	Function unknown	Uncharacterized protein conserved in bacteria	COG1934	1
POORLY CHARACTERIZED	Function unknown	Uncharacterized protein conserved in bacteria	COG1937	1
POORLY CHARACTERIZED	Function unknown	Uncharacterized protein conserved in bacteria	COG1939	2
POORLY CHARACTERIZED	Function unknown	Uncharacterized protein conserved in bacteria	COG2001	1
POORLY CHARACTERIZED	Function unknown	Uncharacterized protein conserved in bacteria	COG2354	1
POORLY CHARACTERIZED	Function unknown	Uncharacterized protein conserved in bacteria	COG2357	3
POORLY CHARACTERIZED	Function unknown	Uncharacterized protein conserved in bacteria	COG2380	1
POORLY CHARACTERIZED	Function unknown	Uncharacterized protein conserved in bacteria	COG2739	1
POORLY CHARACTERIZED	Function unknown	Uncharacterized protein conserved in bacteria	COG2764	1
POORLY CHARACTERIZED	Function unknown	Uncharacterized protein conserved in bacteria	COG2899	1
POORLY CHARACTERIZED	Function unknown	Uncharacterized protein conserved in bacteria	COG2991	1
POORLY CHARACTERIZED	Function unknown	Uncharacterized protein conserved in bacteria	COG2996	1
POORLY CHARACTERIZED	Function unknown	Uncharacterized protein conserved in bacteria	COG3022	1
POORLY CHARACTERIZED	Function unknown	Uncharacterized protein conserved in bacteria	COG3027	1
POORLY CHARACTERIZED	Function unknown	Uncharacterized protein conserved in bacteria	COG3041	1
POORLY CHARACTERIZED	Function unknown	Uncharacterized protein conserved in bacteria	COG3045	1
POORLY CHARACTERIZED	Function unknown	Uncharacterized protein conserved in bacteria	COG3091	1
POORLY CHARACTERIZED	Function unknown	Uncharacterized protein conserved in bacteria	COG3120	1
POORLY CHARACTERIZED	Function unknown	Uncharacterized protein conserved in bacteria	COG3198	2
POORLY CHARACTERIZED	Function unknown	Uncharacterized protein conserved in bacteria	COG3224	1
POORLY CHARACTERIZED	Function unknown	Uncharacterized protein conserved in bacteria	COG3234	1
POORLY CHARACTERIZED	Function unknown	Uncharacterized protein conserved in bacteria	COG3236	1
POORLY CHARACTERIZED	Function unknown	Uncharacterized protein conserved in bacteria	COG3237	1
POORLY CHARACTERIZED	Function unknown	Uncharacterized protein conserved in bacteria	COG3249	1
POORLY CHARACTERIZED	Function unknown	Uncharacterized protein conserved in bacteria	COG3266	1
POORLY CHARACTERIZED	Function unknown	Uncharacterized protein conserved in bacteria	COG3295	1
POORLY CHARACTERIZED	Function unknown	Uncharacterized protein conserved in bacteria	COG3397	1
POORLY CHARACTERIZED	Function unknown	Uncharacterized protein conserved in bacteria	COG3416	1
POORLY CHARACTERIZED	Function unknown	Uncharacterized protein conserved in bacteria	COG3512	1
POORLY CHARACTERIZED	Function unknown	Uncharacterized protein conserved in bacteria	COG3513	1
POORLY CHARACTERIZED	Function unknown	Uncharacterized protein conserved in bacteria	COG3520	1
POORLY CHARACTERIZED	Function unknown	Uncharacterized protein conserved in bacteria	COG3523	1
POORLY CHARACTERIZED	Function unknown	Uncharacterized protein conserved in bacteria	COG3533	4
POORLY CHARACTERIZED	Function unknown	Uncharacterized protein conserved in bacteria	COG3536	1
POORLY CHARACTERIZED	Function unknown	Uncharacterized protein conserved in bacteria	COG3566	1
POORLY CHARACTERIZED	Function unknown	Uncharacterized protein conserved in bacteria	COG3567	1
POORLY CHARACTERIZED	Function unknown	Uncharacterized protein conserved in bacteria	COG3575	1
POORLY CHARACTERIZED	Function unknown	Uncharacterized protein conserved in bacteria	COG3581	1
POORLY CHARACTERIZED	Function unknown	Uncharacterized protein conserved in bacteria	COG3763	1
POORLY CHARACTERIZED	Function unknown	Uncharacterized protein conserved in bacteria	COG3828	1
POORLY CHARACTERIZED	Function unknown	Uncharacterized protein conserved in bacteria	COG3854	1
POORLY CHARACTERIZED	Function unknown	Uncharacterized protein conserved in bacteria	COG3870	1
POORLY CHARACTERIZED	Function unknown	Uncharacterized protein conserved in bacteria	COG3876	1
POORLY CHARACTERIZED	Function unknown	Uncharacterized protein conserved in bacteria	COG3883	2
POORLY CHARACTERIZED	Function unknown	Uncharacterized protein conserved in bacteria	COG3906	1
POORLY CHARACTERIZED	Function unknown	Uncharacterized protein conserved in bacteria	COG3976	2
POORLY CHARACTERIZED	Function unknown	Uncharacterized protein conserved in bacteria	COG4185	1
POORLY CHARACTERIZED	Function unknown	Uncharacterized protein conserved in bacteria	COG4196	1
POORLY CHARACTERIZED	Function unknown	Uncharacterized protein conserved in bacteria	COG4200	1
POORLY CHARACTERIZED	Function unknown	Uncharacterized protein conserved in bacteria	COG4224	1
POORLY CHARACTERIZED	Function unknown	Uncharacterized protein conserved in bacteria	COG4289	1
POORLY CHARACTERIZED	Function unknown	Uncharacterized protein conserved in bacteria	COG4320	1
POORLY CHARACTERIZED	Function unknown	Uncharacterized protein conserved in bacteria	COG4340	1
POORLY CHARACTERIZED	Function unknown	Uncharacterized protein conserved in bacteria	COG4367	1
POORLY CHARACTERIZED	Function unknown	Uncharacterized protein conserved in bacteria	COG4394	1
POORLY CHARACTERIZED	Function unknown	Uncharacterized protein conserved in bacteria	COG4412	2
POORLY CHARACTERIZED	Function unknown	Uncharacterized protein conserved in bacteria	COG4430	1
POORLY CHARACTERIZED	Function unknown	Uncharacterized protein conserved in bacteria	COG4466	1
POORLY CHARACTERIZED	Function unknown	Uncharacterized protein conserved in bacteria	COG4467	1
POORLY CHARACTERIZED	Function unknown	Uncharacterized protein conserved in bacteria	COG4470	1
POORLY CHARACTERIZED	Function unknown	Uncharacterized protein conserved in bacteria	COG4471	1
POORLY CHARACTERIZED	Function unknown	Uncharacterized protein conserved in bacteria	COG4472	1
POORLY CHARACTERIZED	Function unknown	Uncharacterized protein conserved in bacteria	COG4474	2
POORLY CHARACTERIZED	Function unknown	Uncharacterized protein conserved in bacteria	COG4475	1
POORLY CHARACTERIZED	Function unknown	Uncharacterized protein conserved in bacteria	COG4476	1
POORLY CHARACTERIZED	Function unknown	Uncharacterized protein conserved in bacteria	COG4479	2
POORLY CHARACTERIZED	Function unknown	Uncharacterized protein conserved in bacteria	COG4481	1
POORLY CHARACTERIZED	Function unknown	Uncharacterized protein conserved in bacteria	COG4483	1
POORLY CHARACTERIZED	Function unknown	Uncharacterized protein conserved in bacteria	COG4506	1
POORLY CHARACTERIZED	Function unknown	Uncharacterized protein conserved in bacteria	COG4508	1
POORLY CHARACTERIZED	Function unknown	Uncharacterized protein conserved in bacteria	COG4529	2
POORLY CHARACTERIZED	Function unknown	Uncharacterized protein conserved in bacteria	COG4549	1
POORLY CHARACTERIZED	Function unknown	Uncharacterized protein conserved in bacteria	COG4633	7
POORLY CHARACTERIZED	Function unknown	Uncharacterized protein conserved in bacteria	COG4641	1
POORLY CHARACTERIZED	Function unknown	Uncharacterized protein conserved in bacteria	COG4676	1
POORLY CHARACTERIZED	Function unknown	Uncharacterized protein conserved in bacteria	COG4698	1
POORLY CHARACTERIZED	Function unknown	Uncharacterized protein conserved in bacteria	COG4731	1
POORLY CHARACTERIZED	Function unknown	Uncharacterized protein conserved in bacteria	COG4805	1
POORLY CHARACTERIZED	Function unknown	Uncharacterized protein conserved in bacteria	COG4817	1
POORLY CHARACTERIZED	Function unknown	Uncharacterized protein conserved in bacteria	COG4834	1
POORLY CHARACTERIZED	Function unknown	Uncharacterized protein conserved in bacteria	COG4841	1
POORLY CHARACTERIZED	Function unknown	Uncharacterized protein conserved in bacteria	COG4843	1
POORLY CHARACTERIZED	Function unknown	Uncharacterized protein conserved in bacteria	COG4853	1
POORLY CHARACTERIZED	Function unknown	Uncharacterized protein conserved in bacteria	COG4856	2
POORLY CHARACTERIZED	Function unknown	Uncharacterized protein conserved in bacteria	COG4863	2
POORLY CHARACTERIZED	Function unknown	Uncharacterized protein conserved in bacteria	COG4878	1
POORLY CHARACTERIZED	Function unknown	Uncharacterized protein conserved in bacteria	COG4913	1
POORLY CHARACTERIZED	Function unknown	Uncharacterized protein conserved in bacteria	COG4918	1
POORLY CHARACTERIZED	Function unknown	Uncharacterized protein conserved in bacteria	COG4955	1
POORLY CHARACTERIZED	Function unknown	Uncharacterized protein conserved in bacteria	COG4990	5
POORLY CHARACTERIZED	Function unknown	Uncharacterized protein conserved in bacteria	COG5294	1
POORLY CHARACTERIZED	Function unknown	Uncharacterized protein conserved in bacteria	COG5338	1
POORLY CHARACTERIZED	Function unknown	Uncharacterized protein conserved in bacteria	COG5339	2
POORLY CHARACTERIZED	Function unknown	Uncharacterized protein conserved in bacteria	COG5341	1
POORLY CHARACTERIZED	Function unknown	Uncharacterized protein conserved in bacteria	COG5353	1
POORLY CHARACTERIZED	Function unknown	Uncharacterized protein conserved in bacteria	COG5410	1
POORLY CHARACTERIZED	Function unknown	Uncharacterized protein conserved in bacteria with the myosin-like domain	COG4372	1
POORLY CHARACTERIZED	Function unknown	Uncharacterized protein containing LysM domain	COG1652	1
POORLY CHARACTERIZED	Function unknown	Uncharacterized protein encoded in hypervariable junctions of pilus gene clusters	COG4226	1
POORLY CHARACTERIZED	Function unknown	Uncharacterized protein with SCP/PR1 domains	COG2340	1
POORLY CHARACTERIZED	Function unknown	Uncharacterized protein with conserved CXXC pairs	COG3880	1
POORLY CHARACTERIZED	Function unknown	Uncharacterized protein, homolog of phage Mu protein gp30	COG2369	2
POORLY CHARACTERIZED	Function unknown	Virulence-associated protein and related proteins	COG4456	1
POORLY CHARACTERIZED	General function prediction only	5-bromo-4-chloroindolyl phosphate hydrolysis protein	COG4915	1
POORLY CHARACTERIZED	General function prediction only	AAA ATPase containing von Willebrand factor type A (vWA) domain	COG5271	4
POORLY CHARACTERIZED	General function prediction only	ABC-type transport system involved in multi-copper enzyme maturation, permease component	COG1277	4
POORLY CHARACTERIZED	General function prediction only	ABC-type uncharacterized transport system, ATPase component	COG1101	1
POORLY CHARACTERIZED	General function prediction only	ABC-type uncharacterized transport system, ATPase component	COG4152	1
POORLY CHARACTERIZED	General function prediction only	ABC-type uncharacterized transport system, ATPase component	COG4586	1
POORLY CHARACTERIZED	General function prediction only	ABC-type uncharacterized transport system, periplasmic component	COG2984	2
POORLY CHARACTERIZED	General function prediction only	ABC-type uncharacterized transport system, periplasmic component	COG3683	1
POORLY CHARACTERIZED	General function prediction only	ABC-type uncharacterized transport system, permease component	COG3694	1
POORLY CHARACTERIZED	General function prediction only	ABC-type uncharacterized transport system, permease component	COG4120	1
POORLY CHARACTERIZED	General function prediction only	ABC-type uncharacterized transport system, permease component	COG4132	1
POORLY CHARACTERIZED	General function prediction only	ACT domain-containing protein	COG4492	1
POORLY CHARACTERIZED	General function prediction only	AT-rich DNA-binding protein	COG2344	1
POORLY CHARACTERIZED	General function prediction only	ATPase components of ABC transporters with duplicated ATPase domains	COG0488	12
POORLY CHARACTERIZED	General function prediction only	ATPase components of various ABC-type transport systems, contain duplicated ATPase	COG1123	3
POORLY CHARACTERIZED	General function prediction only	Acetyltransferase (isoleucine patch superfamily)	COG0110	7
POORLY CHARACTERIZED	General function prediction only	Acetyltransferases	COG0456	14
POORLY CHARACTERIZED	General function prediction only	Aldo/keto reductases, related to diketogulonate reductase	COG0656	8
POORLY CHARACTERIZED	General function prediction only	Arylsulfatase regulator (Fe-S oxidoreductase)	COG0641	1
POORLY CHARACTERIZED	General function prediction only	BRCT domain type II	COG5275	1
POORLY CHARACTERIZED	General function prediction only	Beta-propeller domains of methanol dehydrogenase type	COG1512	1
POORLY CHARACTERIZED	General function prediction only	BioD-like N-terminal domain of phosphotransacetylase	COG0857	1
POORLY CHARACTERIZED	General function prediction only	Ca2+-dependent lipid-binding protein, contains C2 domain	COG5038	1
POORLY CHARACTERIZED	General function prediction only	Competence protein	COG4469	1
POORLY CHARACTERIZED	General function prediction only	DNA uptake lipoprotein	COG4105	1
POORLY CHARACTERIZED	General function prediction only	DNA-binding protein, stimulates sugar fermentation	COG1489	1
POORLY CHARACTERIZED	General function prediction only	Distinct helicase family with a unique C-terminal domain including a metal-binding cysteine cluster	COG1205	1
POORLY CHARACTERIZED	General function prediction only	EMAP domain	COG0073	1
POORLY CHARACTERIZED	General function prediction only	Esterase/lipase	COG1647	1
POORLY CHARACTERIZED	General function prediction only	Exopolyphosphatase-related proteins	COG0618	1
POORLY CHARACTERIZED	General function prediction only	FOG: CBS domain	COG0517	3
POORLY CHARACTERIZED	General function prediction only	Fibronectin type 3 domain-containing protein	COG3401	1
POORLY CHARACTERIZED	General function prediction only	GTPase	COG1159	1
POORLY CHARACTERIZED	General function prediction only	GTPases	COG2262	1
POORLY CHARACTERIZED	General function prediction only	Gas vesicle protein	COG4980	1
POORLY CHARACTERIZED	General function prediction only	HD superfamily phosphohydrolases	COG1078	1
POORLY CHARACTERIZED	General function prediction only	Hemolysins and related proteins containing CBS domains	COG1253	1
POORLY CHARACTERIZED	General function prediction only	Hydrolases of the alpha/beta superfamily	COG1073	3
POORLY CHARACTERIZED	General function prediction only	Inhibitor of the KinA pathway to sporulation, predicted exonuclease	COG5018	2
POORLY CHARACTERIZED	General function prediction only	Integral membrane protein (PIN domain superfamily)	COG4956	1
POORLY CHARACTERIZED	General function prediction only	Integral membrane protein, interacts with FtsH	COG0670	1
POORLY CHARACTERIZED	General function prediction only	Large extracellular alpha-helical protein	COG2373	1
POORLY CHARACTERIZED	General function prediction only	Lhr-like helicases	COG1201	1
POORLY CHARACTERIZED	General function prediction only	Membrane protein involved in the export of O-antigen and teichoic acid	COG2244	3
POORLY CHARACTERIZED	General function prediction only	Metal-dependent amidase/aminoacylase/carboxypeptidase	COG1473	4
POORLY CHARACTERIZED	General function prediction only	Metal-dependent hydrolases of the beta-lactamase superfamily I	COG1235	1
POORLY CHARACTERIZED	General function prediction only	Metal-dependent hydrolases of the beta-lactamase superfamily III	COG1234	2
POORLY CHARACTERIZED	General function prediction only	Mu-like prophage protein	COG3941	1
POORLY CHARACTERIZED	General function prediction only	Mu-like prophage protein gpG	COG5005	1
POORLY CHARACTERIZED	General function prediction only	Multimeric flavodoxin WrbA	COG0655	1
POORLY CHARACTERIZED	General function prediction only	Paraquat-inducible protein B	COG3008	1
POORLY CHARACTERIZED	General function prediction only	Penicillin-binding protein-related factor A, putative recombinase	COG3331	1
POORLY CHARACTERIZED	General function prediction only	Permeases	COG2252	3
POORLY CHARACTERIZED	General function prediction only	Phage terminase large subunit	COG1783	1
POORLY CHARACTERIZED	General function prediction only	Phage-related baseplate assembly protein	COG3948	1
POORLY CHARACTERIZED	General function prediction only	Phospholipid-binding protein	COG1881	1
POORLY CHARACTERIZED	General function prediction only	Plasmid maintenance system antidote protein	COG3093	3
POORLY CHARACTERIZED	General function prediction only	Predicted ATP-grasp enzyme	COG3919	1
POORLY CHARACTERIZED	General function prediction only	Predicted ATPase	COG3106	1
POORLY CHARACTERIZED	General function prediction only	Predicted ATPase	COG3378	1
POORLY CHARACTERIZED	General function prediction only	Predicted ATPase (AAA+ superfamily)	COG1373	1
POORLY CHARACTERIZED	General function prediction only	Predicted ATPase or kinase	COG0802	1
POORLY CHARACTERIZED	General function prediction only	Predicted CoA-binding protein	COG1832	1
POORLY CHARACTERIZED	General function prediction only	Predicted DNA-binding protein containing a Zn-ribbon domain	COG1571	3
POORLY CHARACTERIZED	General function prediction only	Predicted Fe-S oxidoreductases	COG0535	1
POORLY CHARACTERIZED	General function prediction only	Predicted GTPase	COG0218	1
POORLY CHARACTERIZED	General function prediction only	Predicted GTPase	COG0486	1
POORLY CHARACTERIZED	General function prediction only	Predicted GTPase	COG0536	1
POORLY CHARACTERIZED	General function prediction only	Predicted GTPase	COG1163	1
POORLY CHARACTERIZED	General function prediction only	Predicted GTPases	COG1160	1
POORLY CHARACTERIZED	General function prediction only	Predicted GTPases	COG1161	2
POORLY CHARACTERIZED	General function prediction only	Predicted GTPases	COG1162	1
POORLY CHARACTERIZED	General function prediction only	Predicted HD phosphohydrolase	COG4341	1
POORLY CHARACTERIZED	General function prediction only	Predicted HD superfamily hydrolase	COG1418	4
POORLY CHARACTERIZED	General function prediction only	Predicted HD-superfamily hydrolase	COG3481	1
POORLY CHARACTERIZED	General function prediction only	Predicted Na+-dependent transporter	COG0385	1
POORLY CHARACTERIZED	General function prediction only	Predicted O-methyltransferase	COG4123	1
POORLY CHARACTERIZED	General function prediction only	Predicted P-loop ATPase	COG4928	1
POORLY CHARACTERIZED	General function prediction only	Predicted P-loop ATPase/GTPase	COG4028	1
POORLY CHARACTERIZED	General function prediction only	Predicted P-loop-containing kinase	COG1660	1
POORLY CHARACTERIZED	General function prediction only	Predicted RNA-binding protein	COG1847	1
POORLY CHARACTERIZED	General function prediction only	Predicted RNA-binding protein (contains KH domain)	COG1837	1
POORLY CHARACTERIZED	General function prediction only	Predicted RNA-binding protein containing a PIN domain	COG3688	1
POORLY CHARACTERIZED	General function prediction only	Predicted Rossmann fold nucleotide-binding protein	COG1611	1
POORLY CHARACTERIZED	General function prediction only	Predicted S-adenosylmethionine-dependent methyltransferase	COG0220	1
POORLY CHARACTERIZED	General function prediction only	Predicted SAM-dependent methyltransferase	COG2384	1
POORLY CHARACTERIZED	General function prediction only	Predicted Zn-dependent peptidases	COG0612	3
POORLY CHARACTERIZED	General function prediction only	Predicted Zn-dependent proteases	COG1913	4
POORLY CHARACTERIZED	General function prediction only	Predicted acetyltransferase	COG3153	2
POORLY CHARACTERIZED	General function prediction only	Predicted acetyltransferase	COG3393	1
POORLY CHARACTERIZED	General function prediction only	Predicted acetyltransferases and hydrolases with the alpha/beta hydrolase fold	COG1075	1
POORLY CHARACTERIZED	General function prediction only	Predicted acyl esterases	COG2936	2
POORLY CHARACTERIZED	General function prediction only	Predicted acyltransferase	COG2153	4
POORLY CHARACTERIZED	General function prediction only	Predicted acyltransferase	COG4261	2
POORLY CHARACTERIZED	General function prediction only	Predicted amidohydrolase	COG0388	3
POORLY CHARACTERIZED	General function prediction only	Predicted amidophosphoribosyltransferases	COG1040	1
POORLY CHARACTERIZED	General function prediction only	Predicted beta-xylosidase	COG3940	1
POORLY CHARACTERIZED	General function prediction only	Predicted chitinase	COG3179	1
POORLY CHARACTERIZED	General function prediction only	Predicted deacetylase	COG3233	1
POORLY CHARACTERIZED	General function prediction only	Predicted dehydrogenases and related proteins	COG0673	1
POORLY CHARACTERIZED	General function prediction only	Predicted dinucleotide-binding enzymes	COG2085	2
POORLY CHARACTERIZED	General function prediction only	Predicted drug exporters of the RND superfamily	COG2409	4
POORLY CHARACTERIZED	General function prediction only	Predicted epimerase, PhzC/PhzF homolog	COG0384	1
POORLY CHARACTERIZED	General function prediction only	Predicted esterase	COG0627	1
POORLY CHARACTERIZED	General function prediction only	Predicted esterase of the alpha/beta hydrolase fold	COG3545	1
POORLY CHARACTERIZED	General function prediction only	Predicted extracellular nuclease	COG2374	2
POORLY CHARACTERIZED	General function prediction only	Predicted flavin-nucleotide-binding protein	COG3467	1
POORLY CHARACTERIZED	General function prediction only	Predicted flavin-nucleotide-binding protein structurally related to pyridoxine 5'-phosphate oxidase	COG3576	2
POORLY CHARACTERIZED	General function prediction only	Predicted flavoprotein	COG0431	2
POORLY CHARACTERIZED	General function prediction only	Predicted glutamine amidotransferase	COG3442	3
POORLY CHARACTERIZED	General function prediction only	Predicted glutamine amidotransferases	COG2071	4
POORLY CHARACTERIZED	General function prediction only	Predicted hydrolase (HAD superfamily)	COG1011	3
POORLY CHARACTERIZED	General function prediction only	Predicted hydrolase (metallo-beta-lactamase superfamily)	COG2333	1
POORLY CHARACTERIZED	General function prediction only	Predicted hydrolase of the HAD superfamily	COG2179	1
POORLY CHARACTERIZED	General function prediction only	Predicted hydrolase of the metallo-beta-lactamase superfamily	COG0595	3
POORLY CHARACTERIZED	General function prediction only	Predicted hydrolases of HD superfamily	COG1896	1
POORLY CHARACTERIZED	General function prediction only	Predicted hydrolases of the HAD superfamily	COG0561	7
POORLY CHARACTERIZED	General function prediction only	Predicted hydrolases or acyltransferases (alpha/beta hydrolase superfamily)	COG0596	4
POORLY CHARACTERIZED	General function prediction only	Predicted kinase	COG4639	1
POORLY CHARACTERIZED	General function prediction only	Predicted kinase related to dihydroxyacetone kinase	COG1461	2
POORLY CHARACTERIZED	General function prediction only	Predicted membrane protein	COG4194	2
POORLY CHARACTERIZED	General function prediction only	Predicted membrane protein, hemolysin III homolog	COG1272	1
POORLY CHARACTERIZED	General function prediction only	Predicted membrane protein, putative toxin regulator	COG3641	1
POORLY CHARACTERIZED	General function prediction only	Predicted membrane-associated HD superfamily hydrolase	COG1480	3
POORLY CHARACTERIZED	General function prediction only	Predicted membrane-associated, metal-dependent hydrolase	COG2194	2
POORLY CHARACTERIZED	General function prediction only	Predicted metal-binding, possibly nucleic acid-binding protein	COG1399	1
POORLY CHARACTERIZED	General function prediction only	Predicted metal-dependent enzyme of the double-stranded beta helix superfamily	COG5553	1
POORLY CHARACTERIZED	General function prediction only	Predicted metal-dependent hydrolase	COG0319	1
POORLY CHARACTERIZED	General function prediction only	Predicted metal-dependent hydrolase	COG1878	1
POORLY CHARACTERIZED	General function prediction only	Predicted metal-dependent hydrolase of the TIM-barrel fold	COG2159	1
POORLY CHARACTERIZED	General function prediction only	Predicted metal-dependent hydrolase with the TIM-barrel fold	COG1574	2
POORLY CHARACTERIZED	General function prediction only	Predicted metal-dependent hydrolases related to alanyl-tRNA synthetase HxxxH domain	COG2872	1
POORLY CHARACTERIZED	General function prediction only	Predicted metal-dependent membrane protease	COG1266	8
POORLY CHARACTERIZED	General function prediction only	Predicted metal-sulfur cluster biosynthetic enzyme	COG2151	3
POORLY CHARACTERIZED	General function prediction only	Predicted methyltransferases	COG0313	1
POORLY CHARACTERIZED	General function prediction only	Predicted nucleotidyltransferase	COG1323	1
POORLY CHARACTERIZED	General function prediction only	Predicted nucleotidyltransferase	COG3541	1
POORLY CHARACTERIZED	General function prediction only	Predicted oxidoreductase	COG4989	1
POORLY CHARACTERIZED	General function prediction only	Predicted oxidoreductase related to nitroreductase	COG3560	1
POORLY CHARACTERIZED	General function prediction only	Predicted oxidoreductases of the aldo/keto reductase family	COG1453	1
POORLY CHARACTERIZED	General function prediction only	Predicted periplasmic solute-binding protein	COG1559	1
POORLY CHARACTERIZED	General function prediction only	Predicted periplasmic solute-binding protein	COG2107	1
POORLY CHARACTERIZED	General function prediction only	Predicted permease	COG0628	6
POORLY CHARACTERIZED	General function prediction only	Predicted permeases	COG0679	3
POORLY CHARACTERIZED	General function prediction only	Predicted permeases	COG0730	4
POORLY CHARACTERIZED	General function prediction only	Predicted phosphatase homologous to the C-terminal domain of histone macroH2A1	COG2110	2
POORLY CHARACTERIZED	General function prediction only	Predicted phosphatase/phosphohexomutase	COG0637	3
POORLY CHARACTERIZED	General function prediction only	Predicted phosphatases	COG0546	4
POORLY CHARACTERIZED	General function prediction only	Predicted phosphoesterase	COG0622	1
POORLY CHARACTERIZED	General function prediction only	Predicted phosphoesterase or phosphohydrolase	COG4186	1
POORLY CHARACTERIZED	General function prediction only	Predicted phosphoesterases, related to the Icc protein	COG2129	1
POORLY CHARACTERIZED	General function prediction only	Predicted phosphohydrolases	COG1408	1
POORLY CHARACTERIZED	General function prediction only	Predicted phosphohydrolases	COG1409	1
POORLY CHARACTERIZED	General function prediction only	Predicted protease of the Abi (CAAX) family	COG4449	1
POORLY CHARACTERIZED	General function prediction only	Predicted pyrophosphatase	COG1694	4
POORLY CHARACTERIZED	General function prediction only	Predicted spermidine synthase with an N-terminal membrane domain	COG4262	1
POORLY CHARACTERIZED	General function prediction only	Prophage maintenance system killer protein	COG3654	1
POORLY CHARACTERIZED	General function prediction only	Protein involved in sex pheromone biosynthesis	COG4851	1
POORLY CHARACTERIZED	General function prediction only	Putative GTPases (G3E family)	COG0523	1
POORLY CHARACTERIZED	General function prediction only	Putative NADH-flavin reductase	COG2910	2
POORLY CHARACTERIZED	General function prediction only	Putative NADPH-quinone reductase (modulator of drug activity B)	COG2249	3
POORLY CHARACTERIZED	General function prediction only	Putative Zn-dependent protease, contains TPR repeats	COG4783	10
POORLY CHARACTERIZED	General function prediction only	Putative intracellular protease/amidase	COG0693	2
POORLY CHARACTERIZED	General function prediction only	Putative secretion activating protein	COG3926	1
POORLY CHARACTERIZED	General function prediction only	Pyocin large subunit	COG5529	1
POORLY CHARACTERIZED	General function prediction only	Serine/threonine protein kinase	COG0515	1
POORLY CHARACTERIZED	General function prediction only	Short-chain alcohol dehydrogenase of unknown specificity	COG4221	5
POORLY CHARACTERIZED	General function prediction only	Short-chain dehydrogenases of various substrate specificities	COG0300	1
POORLY CHARACTERIZED	General function prediction only	Spore germination protein	COG5401	1
POORLY CHARACTERIZED	General function prediction only	Superfamily I DNA and RNA helicases	COG3973	2
POORLY CHARACTERIZED	General function prediction only	Superfamily II helicase	COG1204	1
POORLY CHARACTERIZED	General function prediction only	Superfamily II helicase, archaea-specific	COG1202	1
POORLY CHARACTERIZED	General function prediction only	TRAP-type uncharacterized transport system, fused permease components	COG4666	1
POORLY CHARACTERIZED	General function prediction only	TRAP-type uncharacterized transport system, periplasmic component	COG2358	1
POORLY CHARACTERIZED	General function prediction only	Uncharacterized ABC-type transport system, permease component	COG1079	2
POORLY CHARACTERIZED	General function prediction only	Uncharacterized ATPase, putative transposase	COG2842	1
POORLY CHARACTERIZED	General function prediction only	Uncharacterized NAD(FAD)-dependent dehydrogenases	COG0446	5
POORLY CHARACTERIZED	General function prediction only	Uncharacterized Zn-finger containing protein	COG1645	2
POORLY CHARACTERIZED	General function prediction only	Uncharacterized conserved protein	COG1268	1
POORLY CHARACTERIZED	General function prediction only	Uncharacterized conserved protein related to pyruvate formate-lyase activating enzyme	COG2108	1
POORLY CHARACTERIZED	General function prediction only	Uncharacterized conserved protein, contains RING Zn-finger	COG5236	1
POORLY CHARACTERIZED	General function prediction only	Uncharacterized membrane protein (homolog of Drosophila rhomboid)	COG0705	1
POORLY CHARACTERIZED	General function prediction only	Uncharacterized membrane protein, required for colicin V production	COG1286	2
POORLY CHARACTERIZED	General function prediction only	Uncharacterized protein (competence- and mitomycin-induced)	COG1546	1
POORLY CHARACTERIZED	General function prediction only	Uncharacterized protein conserved in bacteria	COG2137	1
POORLY CHARACTERIZED	General function prediction only	Uncharacterized protein containing a NRPS condensation (elongation) domain	COG4908	1
POORLY CHARACTERIZED	General function prediction only	Uncharacterized protein containing a divergent version of the methyl-accepting chemotaxis-like domain	COG4768	1
POORLY CHARACTERIZED	General function prediction only	Uncharacterized protein involved in cell differentiation/sexual development	COG5209	1
POORLY CHARACTERIZED	General function prediction only	Uncharacterized protein related to deoxyribodipyrimidine photolyase	COG3046	1
POORLY CHARACTERIZED	General function prediction only	Uncharacterized protein related to glutamine synthetase	COG3968	1
POORLY CHARACTERIZED	General function prediction only	Uncharacterized protein related to plant photosystem II stability/assembly factor	COG4447	1
POORLY CHARACTERIZED	General function prediction only	Uncharacterized protein with a von Willebrand factor type A (vWA) domain	COG4867	2
POORLY CHARACTERIZED	General function prediction only	Uncharacterized protein with an alpha/beta hydrolase fold	COG4814	4
POORLY CHARACTERIZED	General function prediction only	Uncharacterized protein, 4-oxalocrotonate tautomerase homolog	COG1942	3
POORLY CHARACTERIZED	General function prediction only	Uncharacterized protein, similar to the N-terminal domain of Lon protease	COG2802	1
POORLY CHARACTERIZED	General function prediction only	Virulence protein	COG3943	1
POORLY CHARACTERIZED	General function prediction only	Zn-dependent alcohol dehydrogenases	COG1064	2

## Sheet: FLUB plasmidsCOG
plasmid1						plasmid2						plasmid3						plasmid4						plasmid 5											plasmid1	plasmid2	plasmid3	plasmid4	plasmid5
COG general functional category	COG functional category	COG protein description	cog	count		COG general functional category	COG functional category	COG protein description	cog	count		COG general functional category	COG functional category	COG protein description	cog	count		COG general functional category	COG functional category	COG protein description	cog	count		COG general functional category	COG functional category	COG protein description	cog	count				1	CELLULAR PROCESSES AND SIGNALING	Cell cycle control, cell division, chromosome partitioning	1	1	3
CELLULAR PROCESSES AND SIGNALING	Cell cycle control, cell division, chromosome partitioning	ATPases involved in chromosome partitioning	COG1192	1		CELLULAR PROCESSES AND SIGNALING	Cell cycle control, cell division, chromosome partitioning	ATPases involved in chromosome partitioning	COG1192	1		CELLULAR PROCESSES AND SIGNALING	Cell cycle control, cell division, chromosome partitioning	ATPases involved in chromosome partitioning	COG1192	3		CELLULAR PROCESSES AND SIGNALING	Cell wall/membrane/envelope biogenesis	Predicted pyridoxal phosphate-dependent enzyme apparently involved in regulation of cell wall biogenesis	COG0399	1		CELLULAR PROCESSES AND SIGNALING	Cytoskeleton	Dynein, heavy chain	COG5245	1				2	CELLULAR PROCESSES AND SIGNALING	Cell motility	1	1
CELLULAR PROCESSES AND SIGNALING	Cell motility	Putative archaeal flagellar protein C	COG3352	1		CELLULAR PROCESSES AND SIGNALING	Cell motility	Flagellar biosynthesis pathway, component FlhA	COG1298	1		CELLULAR PROCESSES AND SIGNALING	Cell wall/membrane/envelope biogenesis	Outer membrane protein/protective antigen OMA87	COG4775	1		INFORMATION STORAGE AND PROCESSING	Transcription	Transcription initiation factor TFIID, subunit TAF11	COG5251	1		INFORMATION STORAGE AND PROCESSING	Replication, recombination and repair	Plasmid rolling circle replication initiator protein and truncated derivatives	COG5655	2				3	CELLULAR PROCESSES AND SIGNALING	Cell wall/membrane/envelope biogenesis	1	1	6	1
CELLULAR PROCESSES AND SIGNALING	Cell wall/membrane/envelope biogenesis	Prolipoprotein diacylglyceryltransferase	COG0682	1		CELLULAR PROCESSES AND SIGNALING	Cell wall/membrane/envelope biogenesis	Lipid A disaccharide synthetase	COG0763	1		CELLULAR PROCESSES AND SIGNALING	Cell wall/membrane/envelope biogenesis	Small-conductance mechanosensitive channel	COG3264	4		POORLY CHARACTERIZED	Function unknown	Predicted membrane protein	COG4292	1		INFORMATION STORAGE AND PROCESSING	Translation, ribosomal structure and biogenesis	Ribosomal protein L13E	COG4352	1				4	CELLULAR PROCESSES AND SIGNALING	Cytoskeleton					1
CELLULAR PROCESSES AND SIGNALING	Signal transduction mechanisms	Response regulators consisting of a CheY-like receiver domain and a winged-helix DNA-binding domain	COG0745	2		CELLULAR PROCESSES AND SIGNALING	Signal transduction mechanisms	Protein-tyrosine-phosphatase	COG0394	1		CELLULAR PROCESSES AND SIGNALING	Cell wall/membrane/envelope biogenesis	Uncharacterized protein involved in exopolysaccharide biosynthesis	COG3206	1		POORLY CHARACTERIZED	Function unknown	Uncharacterized protein conserved in bacteria	COG5339	1		METABOLISM	Coenzyme transport and metabolism	Panthothenate synthetase	COG0414	1				5	CELLULAR PROCESSES AND SIGNALING	Defense mechanisms
CELLULAR PROCESSES AND SIGNALING	Signal transduction mechanisms	Signal transduction histidine kinase	COG0642	2		INFORMATION STORAGE AND PROCESSING	Replication, recombination and repair	ATP-dependent exoDNAse (exonuclease V), alpha subunit - helicase superfamily I member	COG0507	1		CELLULAR PROCESSES AND SIGNALING	Posttranslational modification, protein turnover, chaperones	Glycosylphosphatidylinositol transamidase (GPIT), subunit GPI8	COG5206	1		POORLY CHARACTERIZED	Function unknown	Uncharacterized protein conserved in bacteria with the myosin-like domain	COG4372	1		POORLY CHARACTERIZED	Function unknown	Uncharacterized conserved protein	COG2501	1				6	CELLULAR PROCESSES AND SIGNALING	Intracellular trafficking, secretion, and vesicular transport
INFORMATION STORAGE AND PROCESSING	Replication, recombination and repair	ATP-dependent exoDNAse (exonuclease V), alpha subunit - helicase superfamily I member	COG0507	1		INFORMATION STORAGE AND PROCESSING	Replication, recombination and repair	DNA-damage-inducible protein J	COG3077	1		CELLULAR PROCESSES AND SIGNALING	Signal transduction mechanisms	Casein kinase II, beta subunit	COG5041	1		POORLY CHARACTERIZED	General function prediction only	ABC-type uncharacterized transport system, periplasmic component	COG2984	1						6				7	CELLULAR PROCESSES AND SIGNALING	Posttranslational modification, protein turnover, chaperones			1
INFORMATION STORAGE AND PROCESSING	Replication, recombination and repair	DNA polymerase III, alpha subunit (gram-positive type)	COG2176	1		INFORMATION STORAGE AND PROCESSING	Replication, recombination and repair	NAD-dependent DNA ligase (contains BRCT domain type II)	COG0272	1		CELLULAR PROCESSES AND SIGNALING	Signal transduction mechanisms	Response regulator containing CheY-like receiver, AAA-type ATPase, and DNA-binding domains	COG2204	5						6										8	CELLULAR PROCESSES AND SIGNALING	Signal transduction mechanisms	4	1	6
INFORMATION STORAGE AND PROCESSING	Replication, recombination and repair	DNA-damage-inducible protein J	COG3077	1		INFORMATION STORAGE AND PROCESSING	Replication, recombination and repair	Nuclease subunit of the excinuclease complex	COG0322	1		INFORMATION STORAGE AND PROCESSING	Replication, recombination and repair	Exonuclease VII, large subunit	COG1570	1																9	INFORMATION STORAGE AND PROCESSING	Chromatin structure and dynamics
INFORMATION STORAGE AND PROCESSING	Replication, recombination and repair	Site-specific recombinases, DNA invertase Pin homologs	COG1961	1		INFORMATION STORAGE AND PROCESSING	Replication, recombination and repair	Nucleotide excision repair endonuclease NEF1, RAD10 subunit	COG5241	1		INFORMATION STORAGE AND PROCESSING	Replication, recombination and repair	Transposase and inactivated derivatives	COG3293	7																10	INFORMATION STORAGE AND PROCESSING	RNA processing and modification
INFORMATION STORAGE AND PROCESSING	Replication, recombination and repair	Topoisomerase IA	COG0550	1		INFORMATION STORAGE AND PROCESSING	Replication, recombination and repair	Protein involved in initiation of plasmid replication	COG5527	1		INFORMATION STORAGE AND PROCESSING	Transcription	DNA-directed RNA polymerase specialized sigma subunit, sigma54 homolog	COG1508	2																11	INFORMATION STORAGE AND PROCESSING	Replication, recombination and repair	15	22	8		2
INFORMATION STORAGE AND PROCESSING	Replication, recombination and repair	Transposase and inactivated derivatives	COG2801	2		INFORMATION STORAGE AND PROCESSING	Replication, recombination and repair	Site-specific recombinases, DNA invertase Pin homologs	COG1961	2		INFORMATION STORAGE AND PROCESSING	Transcription	Predicted transcriptional regulator	COG3311	1																12	INFORMATION STORAGE AND PROCESSING	Transcription	2	1	5	1
INFORMATION STORAGE AND PROCESSING	Replication, recombination and repair	Transposase and inactivated derivatives	COG2963	2		INFORMATION STORAGE AND PROCESSING	Replication, recombination and repair	Topoisomerase IA	COG0550	1		INFORMATION STORAGE AND PROCESSING	Transcription	Transcriptional regulators	COG2186	2																13	INFORMATION STORAGE AND PROCESSING	Translation, ribosomal structure and biogenesis	2	4			1
INFORMATION STORAGE AND PROCESSING	Replication, recombination and repair	Transposase and inactivated derivatives	COG3293	4		INFORMATION STORAGE AND PROCESSING	Replication, recombination and repair	Transposase and inactivated derivatives	COG2801	2		METABOLISM	Carbohydrate transport and metabolism	Galactose-1-phosphate uridyltransferase	COG4468	1																14	METABOLISM	Amino acid transport and metabolism		1
INFORMATION STORAGE AND PROCESSING	Replication, recombination and repair	Transposase and inactivated derivatives, IS30 family	COG2826	2		INFORMATION STORAGE AND PROCESSING	Replication, recombination and repair	Transposase and inactivated derivatives	COG2963	3		METABOLISM	Energy production and conversion	Phosphoenolpyruvate carboxylase	COG2352	1																15	METABOLISM	Carbohydrate transport and metabolism	5	3	1
INFORMATION STORAGE AND PROCESSING	Transcription	Predicted transcriptional regulator	COG3682	2		INFORMATION STORAGE AND PROCESSING	Replication, recombination and repair	Transposase and inactivated derivatives	COG3293	4		METABOLISM	Nucleotide transport and metabolism	Adenosine deaminase	COG1816	1																16	METABOLISM	Coenzyme transport and metabolism	1				1
INFORMATION STORAGE AND PROCESSING	Translation, ribosomal structure and biogenesis	Protein involved in the nuclear export of pre-ribosomes	COG5117	1		INFORMATION STORAGE AND PROCESSING	Replication, recombination and repair	Transposase and inactivated derivatives, IS30 family	COG2826	2		METABOLISM	Secondary metabolites biosynthesis, transport and catabolism	Transcriptional activator of acetoin/glycerol metabolism	COG3284	3																17	METABOLISM	Energy production and conversion	2		1
INFORMATION STORAGE AND PROCESSING	Translation, ribosomal structure and biogenesis	Translation elongation factor P (EF-P)/translation initiation factor 5A (eIF-5A)	COG0231	1		INFORMATION STORAGE AND PROCESSING	Replication, recombination and repair	Transposase and inactivated derivatives, TnpA family	COG4644	2		POORLY CHARACTERIZED	Function unknown	Predicted membrane protein	COG2237	2																18	METABOLISM	Inorganic ion transport and metabolism	8	5
METABOLISM	Carbohydrate transport and metabolism	6-phosphogluconolactonase/Glucosamine-6-phosphate isomerase/deaminase	COG0363	1		INFORMATION STORAGE AND PROCESSING	Transcription	Predicted transcriptional regulators	COG0640	1		POORLY CHARACTERIZED	Function unknown	Predicted membrane protein	COG4803	2																19	METABOLISM	Lipid transport and metabolism
METABOLISM	Carbohydrate transport and metabolism	Arabinose efflux permease	COG2814	2		INFORMATION STORAGE AND PROCESSING	Translation, ribosomal structure and biogenesis	Alanyl-tRNA synthetase	COG0013	1		POORLY CHARACTERIZED	Function unknown	Uncharacterized conserved protein	COG5087	1																20	METABOLISM	Nucleotide transport and metabolism			1
METABOLISM	Carbohydrate transport and metabolism	Na+/melibiose symporter and related transporters	COG2211	1		INFORMATION STORAGE AND PROCESSING	Translation, ribosomal structure and biogenesis	GTP-binding protein required for 40S ribosome biogenesis	COG5192	1		POORLY CHARACTERIZED	Function unknown	Uncharacterized conserved protein	COG5448	1																21	METABOLISM	Secondary metabolites biosynthesis, transport and catabolism	1	2	3
METABOLISM	Carbohydrate transport and metabolism	Sugar (pentulose and hexulose) kinases	COG1070	1		INFORMATION STORAGE AND PROCESSING	Translation, ribosomal structure and biogenesis	Peptide chain release factor 1 (eRF1)	COG1503	1		POORLY CHARACTERIZED	Function unknown	Uncharacterized conserved protein	COG5613	1																22	POORLY CHARACTERIZED	Function unknown	7	2	11	3	1
METABOLISM	Coenzyme transport and metabolism	Gamma-glutamylcysteine synthetase	COG2918	1		INFORMATION STORAGE AND PROCESSING	Translation, ribosomal structure and biogenesis	Valyl-tRNA synthetase	COG0525	1		POORLY CHARACTERIZED	Function unknown	Uncharacterized protein conserved in bacteria	COG4474	1																23	POORLY CHARACTERIZED	General function prediction only	5	2	1	1
METABOLISM	Energy production and conversion	NADH dehydrogenase, FAD-containing subunit	COG1252	1		METABOLISM	Amino acid transport and metabolism	Predicted Zn peptidase	COG2856	1		POORLY CHARACTERIZED	Function unknown	Uncharacterized protein conserved in bacteria	COG4509	2																			55	46	47	6	6
METABOLISM	Energy production and conversion	Na+/citrate symporter	COG3493	1		METABOLISM	Carbohydrate transport and metabolism	ABC-type sugar transport system, periplasmic component	COG1879	1		POORLY CHARACTERIZED	Function unknown	Uncharacterized protein conserved in bacteria	COG4683	1
METABOLISM	Inorganic ion transport and metabolism	Arsenate reductase and related proteins, glutaredoxin family	COG1393	1		METABOLISM	Carbohydrate transport and metabolism	Arabinose efflux permease	COG2814	1		POORLY CHARACTERIZED	General function prediction only	Phage tail sheath protein FI	COG3497	1
METABOLISM	Inorganic ion transport and metabolism	Cation transport ATPase	COG2217	3		METABOLISM	Carbohydrate transport and metabolism	Glycogen debranching enzyme	COG3408	1						47
METABOLISM	Inorganic ion transport and metabolism	Copper chaperone	COG2608	2		METABOLISM	Inorganic ion transport and metabolism	Cation transport ATPase	COG2217	1
METABOLISM	Inorganic ion transport and metabolism	K+-transporting ATPase, A chain	COG2060	1		METABOLISM	Inorganic ion transport and metabolism	Na+/H+ antiporter NhaD and related arsenite permeases	COG1055	2
METABOLISM	Inorganic ion transport and metabolism	Na+/H+ antiporter NhaD and related arsenite permeases	COG1055	1		METABOLISM	Inorganic ion transport and metabolism	Oxyanion-translocating ATPase	COG0003	2
METABOLISM	Secondary metabolites biosynthesis, transport and catabolism	Putative multicopper oxidases	COG2132	1		METABOLISM	Secondary metabolites biosynthesis, transport and catabolism	Lignostilbene-alpha,beta-dioxygenase and related enzymes	COG3670	1
POORLY CHARACTERIZED	Function unknown	Predicted membrane protein	COG2237	1		METABOLISM	Secondary metabolites biosynthesis, transport and catabolism	Putative multicopper oxidases	COG2132	1
POORLY CHARACTERIZED	Function unknown	Uncharacterized conserved protein	COG1704	1		POORLY CHARACTERIZED	Function unknown	Uncharacterized conserved protein	COG1507	1
POORLY CHARACTERIZED	Function unknown	Uncharacterized protein conserved in bacteria	COG4185	1		POORLY CHARACTERIZED	Function unknown	Uncharacterized protein conserved in bacteria	COG3266	1
POORLY CHARACTERIZED	Function unknown	Uncharacterized protein conserved in bacteria	COG4633	3		POORLY CHARACTERIZED	General function prediction only	Uncharacterized NAD(FAD)-dependent dehydrogenases	COG0446	2
POORLY CHARACTERIZED	Function unknown	Uncharacterized protein conserved in bacteria	COG5341	1						46
POORLY CHARACTERIZED	General function prediction only	ATPase components of ABC transporters with duplicated ATPase domains	COG0488	1
POORLY CHARACTERIZED	General function prediction only	BRCT domain type II	COG5275	1
POORLY CHARACTERIZED	General function prediction only	Predicted ATPase (AAA+ superfamily)	COG1373	1
POORLY CHARACTERIZED	General function prediction only	Predicted pyrophosphatase	COG1694	1
POORLY CHARACTERIZED	General function prediction only	Uncharacterized conserved protein related to pyruvate formate-lyase activating enzyme	COG2108	1
				55

## Sheet: DSMZ 20176-COG
COG general functional category	COG functional category	COG protein description	cog	count
CELLULAR PROCESSES AND SIGNALING	Cell cycle control, cell division, chromosome partitioning	ATPases involved in chromosome partitioning	COG1192	3	2643			COG functional category	count
CELLULAR PROCESSES AND SIGNALING	Cell cycle control, cell division, chromosome partitioning	Actin-like ATPase involved in cell division	COG0849	1		1	CELLULAR PROCESSES AND SIGNALING	Cell cycle control, cell division, chromosome partitioning	61
CELLULAR PROCESSES AND SIGNALING	Cell cycle control, cell division, chromosome partitioning	Actin-like ATPase involved in cell morphogenesis	COG1077	2		2	CELLULAR PROCESSES AND SIGNALING	Cell motility	24
CELLULAR PROCESSES AND SIGNALING	Cell cycle control, cell division, chromosome partitioning	Antitoxin of toxin-antitoxin stability system	COG2161	1		3	CELLULAR PROCESSES AND SIGNALING	Cell wall/membrane/envelope biogenesis	150
CELLULAR PROCESSES AND SIGNALING	Cell cycle control, cell division, chromosome partitioning	Bacterial cell division membrane protein	COG0772	2		4	CELLULAR PROCESSES AND SIGNALING	Cytoskeleton	3
CELLULAR PROCESSES AND SIGNALING	Cell cycle control, cell division, chromosome partitioning	Cell division GTPase	COG0206	1		5	CELLULAR PROCESSES AND SIGNALING	Defense mechanisms	62
CELLULAR PROCESSES AND SIGNALING	Cell cycle control, cell division, chromosome partitioning	Cell division control protein, negative regulator of transcription	COG5103	2		6	CELLULAR PROCESSES AND SIGNALING	Intracellular trafficking, secretion, and vesicular transport	26
CELLULAR PROCESSES AND SIGNALING	Cell cycle control, cell division, chromosome partitioning	Cell division initiation protein	COG3599	2		7	CELLULAR PROCESSES AND SIGNALING	Posttranslational modification, protein turnover, chaperones	85
CELLULAR PROCESSES AND SIGNALING	Cell cycle control, cell division, chromosome partitioning	Chromosome segregation ATPases	COG1196	27		8	CELLULAR PROCESSES AND SIGNALING	Signal transduction mechanisms	71
CELLULAR PROCESSES AND SIGNALING	Cell cycle control, cell division, chromosome partitioning	Cohesin	COG5537	1		9	INFORMATION STORAGE AND PROCESSING	Chromatin structure and dynamics	3
CELLULAR PROCESSES AND SIGNALING	Cell cycle control, cell division, chromosome partitioning	DNA segregation ATPase FtsK/SpoIIIE and related proteins	COG1674	4		10	INFORMATION STORAGE AND PROCESSING	RNA processing and modification	5
CELLULAR PROCESSES AND SIGNALING	Cell cycle control, cell division, chromosome partitioning	Integral membrane protein possibly involved in chromosome condensation	COG0239	2		11	INFORMATION STORAGE AND PROCESSING	Replication, recombination and repair	157
CELLULAR PROCESSES AND SIGNALING	Cell cycle control, cell division, chromosome partitioning	Membrane-bound metallopeptidase	COG4942	1		12	INFORMATION STORAGE AND PROCESSING	Transcription	165
CELLULAR PROCESSES AND SIGNALING	Cell cycle control, cell division, chromosome partitioning	NAD/FAD-utilizing enzyme apparently involved in cell division	COG0445	1		13	INFORMATION STORAGE AND PROCESSING	Translation, ribosomal structure and biogenesis	164
CELLULAR PROCESSES AND SIGNALING	Cell cycle control, cell division, chromosome partitioning	Negative regulator of septation ring formation	COG4477	2		14	METABOLISM	Amino acid transport and metabolism	268
CELLULAR PROCESSES AND SIGNALING	Cell cycle control, cell division, chromosome partitioning	Predicted ATPase of the PP-loop superfamily implicated in cell cycle control	COG0037	1		15	METABOLISM	Carbohydrate transport and metabolism	216
CELLULAR PROCESSES AND SIGNALING	Cell cycle control, cell division, chromosome partitioning	Protein involved in regulation of cellular morphogenesis/cytokinesis	COG5261	1		16	METABOLISM	Coenzyme transport and metabolism	88
CELLULAR PROCESSES AND SIGNALING	Cell cycle control, cell division, chromosome partitioning	Protein required for the initiation of cell division	COG4839	1		17	METABOLISM	Energy production and conversion	119
CELLULAR PROCESSES AND SIGNALING	Cell cycle control, cell division, chromosome partitioning	Septum formation inhibitor	COG0850	1		18	METABOLISM	Inorganic ion transport and metabolism	133
CELLULAR PROCESSES AND SIGNALING	Cell cycle control, cell division, chromosome partitioning	Septum formation inhibitor-activating ATPase	COG2894	2		19	METABOLISM	Lipid transport and metabolism	67
CELLULAR PROCESSES AND SIGNALING	Cell cycle control, cell division, chromosome partitioning	Septum formation initiator	COG2919	1		20	METABOLISM	Nucleotide transport and metabolism	93
CELLULAR PROCESSES AND SIGNALING	Cell cycle control, cell division, chromosome partitioning	Serine/threonine kinase of the haspin family	COG5072	1		21	METABOLISM	Secondary metabolites biosynthesis, transport and catabolism	16
CELLULAR PROCESSES AND SIGNALING	Cell cycle control, cell division, chromosome partitioning	Uncharacterized protein involved in chromosome partitioning	COG3006	1		22	POORLY CHARACTERIZED	Function unknown	328
CELLULAR PROCESSES AND SIGNALING	Cell motility	Archaeal flagella assembly protein J	COG1955	1		23	POORLY CHARACTERIZED	General function prediction only	339
CELLULAR PROCESSES AND SIGNALING	Cell motility	Bacterial surface proteins containing Ig-like domains	COG5492	2					2643
CELLULAR PROCESSES AND SIGNALING	Cell motility	Flagellar basal body L-ring protein	COG2063	1
CELLULAR PROCESSES AND SIGNALING	Cell motility	Flagellar biosynthesis pathway, component FlhB	COG1377	2
CELLULAR PROCESSES AND SIGNALING	Cell motility	Flagellar biosynthesis pathway, component FliP	COG1338	1
CELLULAR PROCESSES AND SIGNALING	Cell motility	Flagellar biosynthesis pathway, component FliQ	COG1987	1
CELLULAR PROCESSES AND SIGNALING	Cell motility	Flagellar biosynthesis/type III secretory pathway lipoprotein	COG1766	1
CELLULAR PROCESSES AND SIGNALING	Cell motility	Flagellar capping protein	COG1345	1
CELLULAR PROCESSES AND SIGNALING	Cell motility	Flagellar hook-associated protein	COG1256	1
CELLULAR PROCESSES AND SIGNALING	Cell motility	Muramidase (flagellum-specific)	COG1705	4
CELLULAR PROCESSES AND SIGNALING	Cell motility	Predicted small periplasmic lipoprotein	COG5567	2
CELLULAR PROCESSES AND SIGNALING	Cell motility	Tfp pilus assembly protein FimT	COG4970	1
CELLULAR PROCESSES AND SIGNALING	Cell motility	Tfp pilus assembly protein PilV	COG4967	1
CELLULAR PROCESSES AND SIGNALING	Cell motility	Tfp pilus assembly protein PilX	COG4726	1
CELLULAR PROCESSES AND SIGNALING	Cell motility	Type II secretory pathway, ATPase PulE/Tfp pilus assembly pathway, ATPase PilB	COG2804	1
CELLULAR PROCESSES AND SIGNALING	Cell motility	Type II secretory pathway, component PulF	COG1459	1
CELLULAR PROCESSES AND SIGNALING	Cell motility	Type II secretory pathway, prepilin signal peptidase PulO and related peptidases	COG1989	1
CELLULAR PROCESSES AND SIGNALING	Cell motility	Uncharacterized flagellar protein FlaG	COG1334	1
CELLULAR PROCESSES AND SIGNALING	Cell wall/membrane/envelope biogenesis	3-deoxy-D-manno-octulosonic acid (KDO) 8-phosphate synthase	COG2877	1
CELLULAR PROCESSES AND SIGNALING	Cell wall/membrane/envelope biogenesis	4-amino-4-deoxy-L-arabinose transferase and related glycosyltransferases of PMT family	COG1807	2
CELLULAR PROCESSES AND SIGNALING	Cell wall/membrane/envelope biogenesis	ABC-type transport system, involved in lipoprotein release, permease component	COG4591	4
CELLULAR PROCESSES AND SIGNALING	Cell wall/membrane/envelope biogenesis	Alanine racemase	COG0787	1
CELLULAR PROCESSES AND SIGNALING	Cell wall/membrane/envelope biogenesis	Alpha-N-acetylglucosamine transferase	COG5597	1
CELLULAR PROCESSES AND SIGNALING	Cell wall/membrane/envelope biogenesis	Aspartate racemase	COG1794	1
CELLULAR PROCESSES AND SIGNALING	Cell wall/membrane/envelope biogenesis	Capsule polysaccharide export protein	COG3524	1
CELLULAR PROCESSES AND SIGNALING	Cell wall/membrane/envelope biogenesis	Cell division protein FtsI/penicillin-binding protein 2	COG0768	2
CELLULAR PROCESSES AND SIGNALING	Cell wall/membrane/envelope biogenesis	Cell division septal protein	COG1589	1
CELLULAR PROCESSES AND SIGNALING	Cell wall/membrane/envelope biogenesis	Cell shape-determining protein	COG1792	1
CELLULAR PROCESSES AND SIGNALING	Cell wall/membrane/envelope biogenesis	Cell shape-determining protein	COG2891	1
CELLULAR PROCESSES AND SIGNALING	Cell wall/membrane/envelope biogenesis	Cell surface protein	COG5386	4
CELLULAR PROCESSES AND SIGNALING	Cell wall/membrane/envelope biogenesis	Cell wall-associated hydrolases (invasion-associated proteins)	COG0791	6
CELLULAR PROCESSES AND SIGNALING	Cell wall/membrane/envelope biogenesis	Choline-glycine betaine transporter	COG1292	1
CELLULAR PROCESSES AND SIGNALING	Cell wall/membrane/envelope biogenesis	Cyclopropane fatty acid synthase and related methyltransferases	COG2230	2
CELLULAR PROCESSES AND SIGNALING	Cell wall/membrane/envelope biogenesis	Cytidylyltransferase	COG0615	1
CELLULAR PROCESSES AND SIGNALING	Cell wall/membrane/envelope biogenesis	D-alanine-D-alanine ligase and related ATP-grasp enzymes	COG1181	1
CELLULAR PROCESSES AND SIGNALING	Cell wall/membrane/envelope biogenesis	D-alanyl-D-alanine carboxypeptidase	COG1686	4
CELLULAR PROCESSES AND SIGNALING	Cell wall/membrane/envelope biogenesis	D-alanyl-D-alanine carboxypeptidase	COG1876	1
CELLULAR PROCESSES AND SIGNALING	Cell wall/membrane/envelope biogenesis	D-alanyl-D-alanine dipeptidase	COG2173	1
CELLULAR PROCESSES AND SIGNALING	Cell wall/membrane/envelope biogenesis	Diacylglycerol kinase	COG0818	1
CELLULAR PROCESSES AND SIGNALING	Cell wall/membrane/envelope biogenesis	FOG: LysM repeat	COG1388	5
CELLULAR PROCESSES AND SIGNALING	Cell wall/membrane/envelope biogenesis	GDP-D-mannose dehydratase	COG1089	1
CELLULAR PROCESSES AND SIGNALING	Cell wall/membrane/envelope biogenesis	Glucosamine 6-phosphate synthetase, contains amidotransferase and phosphosugar isomerase domains	COG0449	1
CELLULAR PROCESSES AND SIGNALING	Cell wall/membrane/envelope biogenesis	Glutamate racemase	COG0796	2
CELLULAR PROCESSES AND SIGNALING	Cell wall/membrane/envelope biogenesis	Glycosyltransferase	COG0438	2
CELLULAR PROCESSES AND SIGNALING	Cell wall/membrane/envelope biogenesis	Glycosyltransferases involved in cell wall biogenesis	COG0463	4
CELLULAR PROCESSES AND SIGNALING	Cell wall/membrane/envelope biogenesis	Glycosyltransferases, probably involved in cell wall biogenesis	COG1215	3
CELLULAR PROCESSES AND SIGNALING	Cell wall/membrane/envelope biogenesis	L-alanine-DL-glutamate epimerase and related enzymes of enolase superfamily	COG4948	2
CELLULAR PROCESSES AND SIGNALING	Cell wall/membrane/envelope biogenesis	LPS biosynthesis protein	COG3475	2
CELLULAR PROCESSES AND SIGNALING	Cell wall/membrane/envelope biogenesis	Large-conductance mechanosensitive channel	COG1970	1
CELLULAR PROCESSES AND SIGNALING	Cell wall/membrane/envelope biogenesis	Lipopolysaccharide biosynthesis protein	COG3754	1
CELLULAR PROCESSES AND SIGNALING	Cell wall/membrane/envelope biogenesis	Lipoprotein signal peptidase	COG0597	1
CELLULAR PROCESSES AND SIGNALING	Cell wall/membrane/envelope biogenesis	Lyzozyme M1 (1,4-beta-N-acetylmuramidase)	COG3757	8
CELLULAR PROCESSES AND SIGNALING	Cell wall/membrane/envelope biogenesis	Membrane GTPase LepA	COG0481	1
CELLULAR PROCESSES AND SIGNALING	Cell wall/membrane/envelope biogenesis	Membrane carboxypeptidase (penicillin-binding protein)	COG0744	2
CELLULAR PROCESSES AND SIGNALING	Cell wall/membrane/envelope biogenesis	Membrane carboxypeptidase/penicillin-binding protein	COG5009	1
CELLULAR PROCESSES AND SIGNALING	Cell wall/membrane/envelope biogenesis	Membrane glycosyltransferase	COG2943	1
CELLULAR PROCESSES AND SIGNALING	Cell wall/membrane/envelope biogenesis	Murein endopeptidase	COG3770	1
CELLULAR PROCESSES AND SIGNALING	Cell wall/membrane/envelope biogenesis	N-acetylglucosamine-1-phosphate uridyltransferase (contains nucleotidyltransferase and I-patch acetyltransferase domains)	COG1207	1
CELLULAR PROCESSES AND SIGNALING	Cell wall/membrane/envelope biogenesis	N-acetylmuramoyl-L-alanine amidase	COG0860	2
CELLULAR PROCESSES AND SIGNALING	Cell wall/membrane/envelope biogenesis	N-acetylmuramoyl-L-alanine amidase	COG5632	2
CELLULAR PROCESSES AND SIGNALING	Cell wall/membrane/envelope biogenesis	Nucleoside-diphosphate-sugar epimerases	COG0451	3
CELLULAR PROCESSES AND SIGNALING	Cell wall/membrane/envelope biogenesis	Opacity protein and related surface antigens	COG3637	1
CELLULAR PROCESSES AND SIGNALING	Cell wall/membrane/envelope biogenesis	Organic solvent tolerance protein OstA	COG1452	3
CELLULAR PROCESSES AND SIGNALING	Cell wall/membrane/envelope biogenesis	Outer membrane protein	COG2825	1
CELLULAR PROCESSES AND SIGNALING	Cell wall/membrane/envelope biogenesis	Penicillin V acylase and related amidases	COG3049	3
CELLULAR PROCESSES AND SIGNALING	Cell wall/membrane/envelope biogenesis	Phosphoglycerol transferase and related proteins, alkaline phosphatase superfamily	COG1368	4
CELLULAR PROCESSES AND SIGNALING	Cell wall/membrane/envelope biogenesis	Predicted S-adenosylmethionine-dependent methyltransferase involved in bacterial cell division	COG0357	2
CELLULAR PROCESSES AND SIGNALING	Cell wall/membrane/envelope biogenesis	Predicted S-adenosylmethionine-dependent methyltransferase involved in cell envelope biogenesis	COG0275	2
CELLULAR PROCESSES AND SIGNALING	Cell wall/membrane/envelope biogenesis	Predicted membrane protein involved in D-alanine export	COG1696	1
CELLULAR PROCESSES AND SIGNALING	Cell wall/membrane/envelope biogenesis	Predicted membrane-associated Zn-dependent proteases 1	COG0750	1
CELLULAR PROCESSES AND SIGNALING	Cell wall/membrane/envelope biogenesis	Predicted nucleoside-diphosphate-sugar epimerases	COG0702	3
CELLULAR PROCESSES AND SIGNALING	Cell wall/membrane/envelope biogenesis	Predicted outer membrane protein	COG4932	7
CELLULAR PROCESSES AND SIGNALING	Cell wall/membrane/envelope biogenesis	Predicted sugar phosphate isomerase involved in capsule formation	COG0794	1
CELLULAR PROCESSES AND SIGNALING	Cell wall/membrane/envelope biogenesis	Prolipoprotein diacylglyceryltransferase	COG0682	2
CELLULAR PROCESSES AND SIGNALING	Cell wall/membrane/envelope biogenesis	Protein involved in D-alanine esterification of lipoteichoic acid and wall teichoic acid (D-alanine transfer protein)	COG3966	1
CELLULAR PROCESSES AND SIGNALING	Cell wall/membrane/envelope biogenesis	Putative exporter of polyketide antibiotics	COG3559	1
CELLULAR PROCESSES AND SIGNALING	Cell wall/membrane/envelope biogenesis	Putative glycosyl/glycerophosphate transferases involved in teichoic acid biosynthesis TagF/TagB/EpsJ/RodC	COG1887	4
CELLULAR PROCESSES AND SIGNALING	Cell wall/membrane/envelope biogenesis	Small-conductance mechanosensitive channel	COG0668	2
CELLULAR PROCESSES AND SIGNALING	Cell wall/membrane/envelope biogenesis	Small-conductance mechanosensitive channel	COG3264	4
CELLULAR PROCESSES AND SIGNALING	Cell wall/membrane/envelope biogenesis	Sortase (surface protein transpeptidase)	COG3764	1
CELLULAR PROCESSES AND SIGNALING	Cell wall/membrane/envelope biogenesis	Sortase and related acyltransferases	COG1247	1
CELLULAR PROCESSES AND SIGNALING	Cell wall/membrane/envelope biogenesis	Spore coat assembly protein	COG5337	1
CELLULAR PROCESSES AND SIGNALING	Cell wall/membrane/envelope biogenesis	Teichoic acid biosynthesis proteins	COG1922	1
CELLULAR PROCESSES AND SIGNALING	Cell wall/membrane/envelope biogenesis	UDP-N-acetylglucosamine 2-epimerase	COG0381	1
CELLULAR PROCESSES AND SIGNALING	Cell wall/membrane/envelope biogenesis	UDP-N-acetylglucosamine enolpyruvyl transferase	COG0766	2
CELLULAR PROCESSES AND SIGNALING	Cell wall/membrane/envelope biogenesis	UDP-N-acetylglucosamine:LPS N-acetylglucosamine transferase	COG0707	1
CELLULAR PROCESSES AND SIGNALING	Cell wall/membrane/envelope biogenesis	UDP-N-acetylmuramate dehydrogenase	COG0812	1
CELLULAR PROCESSES AND SIGNALING	Cell wall/membrane/envelope biogenesis	UDP-N-acetylmuramate-alanine ligase	COG0773	2
CELLULAR PROCESSES AND SIGNALING	Cell wall/membrane/envelope biogenesis	UDP-N-acetylmuramoylalanine-D-glutamate ligase	COG0771	1
CELLULAR PROCESSES AND SIGNALING	Cell wall/membrane/envelope biogenesis	UDP-N-acetylmuramyl pentapeptide phosphotransferase/UDP-N-acetylglucosamine-1-phosphate transferase	COG0472	2
CELLULAR PROCESSES AND SIGNALING	Cell wall/membrane/envelope biogenesis	UDP-N-acetylmuramyl pentapeptide synthase	COG0770	1
CELLULAR PROCESSES AND SIGNALING	Cell wall/membrane/envelope biogenesis	UDP-N-acetylmuramyl tripeptide synthase	COG0769	2
CELLULAR PROCESSES AND SIGNALING	Cell wall/membrane/envelope biogenesis	UDP-glucose 4-epimerase	COG1087	1
CELLULAR PROCESSES AND SIGNALING	Cell wall/membrane/envelope biogenesis	UDP-glucose pyrophosphorylase	COG1210	1
CELLULAR PROCESSES AND SIGNALING	Cell wall/membrane/envelope biogenesis	Uncharacterized lipoprotein	COG3317	1
CELLULAR PROCESSES AND SIGNALING	Cell wall/membrane/envelope biogenesis	Uncharacterized protein involved in formation of curli polymers	COG1462	1
CELLULAR PROCESSES AND SIGNALING	Cell wall/membrane/envelope biogenesis	dTDP-D-glucose 4,6-dehydratase	COG1088	1
CELLULAR PROCESSES AND SIGNALING	Cytoskeleton	Dynein, heavy chain	COG5245	3
CELLULAR PROCESSES AND SIGNALING	Defense mechanisms	ABC-type antimicrobial peptide transport system, ATPase component	COG1136	4
CELLULAR PROCESSES AND SIGNALING	Defense mechanisms	ABC-type antimicrobial peptide transport system, permease component	COG0577	2
CELLULAR PROCESSES AND SIGNALING	Defense mechanisms	ABC-type bacteriocin/lantibiotic exporters, contain an N-terminal double-glycine peptidase domain	COG2274	2
CELLULAR PROCESSES AND SIGNALING	Defense mechanisms	ABC-type multidrug transport system, ATPase and permease components	COG1132	9
CELLULAR PROCESSES AND SIGNALING	Defense mechanisms	ABC-type multidrug transport system, ATPase component	COG1131	14
CELLULAR PROCESSES AND SIGNALING	Defense mechanisms	ABC-type multidrug transport system, permease component	COG0842	2
CELLULAR PROCESSES AND SIGNALING	Defense mechanisms	Abortive infection bacteriophage resistance protein	COG4823	1
CELLULAR PROCESSES AND SIGNALING	Defense mechanisms	Aminoglycoside N3'-acetyltransferase	COG2746	1
CELLULAR PROCESSES AND SIGNALING	Defense mechanisms	Beta-lactamase class A	COG2367	2
CELLULAR PROCESSES AND SIGNALING	Defense mechanisms	Beta-lactamase class C and other penicillin binding proteins	COG1680	3
CELLULAR PROCESSES AND SIGNALING	Defense mechanisms	Cation/multidrug efflux pump	COG0841	1
CELLULAR PROCESSES AND SIGNALING	Defense mechanisms	Glycopeptide antibiotics resistance protein	COG4767	2
CELLULAR PROCESSES AND SIGNALING	Defense mechanisms	Multidrug resistance efflux pump	COG1566	2
CELLULAR PROCESSES AND SIGNALING	Defense mechanisms	Na+-driven multidrug efflux pump	COG0534	1
CELLULAR PROCESSES AND SIGNALING	Defense mechanisms	Negative regulator of beta-lactamase expression	COG3023	1
CELLULAR PROCESSES AND SIGNALING	Defense mechanisms	Restriction endonuclease	COG1715	1
CELLULAR PROCESSES AND SIGNALING	Defense mechanisms	Restriction endonuclease S subunits	COG0732	4
CELLULAR PROCESSES AND SIGNALING	Defense mechanisms	Streptogramin lyase	COG4257	4
CELLULAR PROCESSES AND SIGNALING	Defense mechanisms	Type I restriction-modification system methyltransferase subunit	COG0286	1
CELLULAR PROCESSES AND SIGNALING	Defense mechanisms	Type I site-specific restriction-modification system, R (restriction) subunit and related helicases	COG0610	2
CELLULAR PROCESSES AND SIGNALING	Defense mechanisms	Type I site-specific restriction-modification system, R (restriction) subunit and related helicases	COG4096	1
CELLULAR PROCESSES AND SIGNALING	Defense mechanisms	Uncharacterized proteins, homologs of microcin C7 resistance protein MccF	COG1619	1
CELLULAR PROCESSES AND SIGNALING	Defense mechanisms	Uncharacterized vancomycin resistance protein	COG2720	1
CELLULAR PROCESSES AND SIGNALING	Intracellular trafficking, secretion, and vesicular transport	Competence protein ComGC	COG4537	1
CELLULAR PROCESSES AND SIGNALING	Intracellular trafficking, secretion, and vesicular transport	Flp pilus assembly protein, ATPase CpaF	COG4962	1
CELLULAR PROCESSES AND SIGNALING	Intracellular trafficking, secretion, and vesicular transport	Nuclear pore complex subunit	COG5308	1
CELLULAR PROCESSES AND SIGNALING	Intracellular trafficking, secretion, and vesicular transport	P pilus assembly/Cpx signaling pathway, periplasmic inhibitor/zinc-resistance associated protein	COG3678	1
CELLULAR PROCESSES AND SIGNALING	Intracellular trafficking, secretion, and vesicular transport	Predicted ABC-type exoprotein transport system, permease component	COG4473	1
CELLULAR PROCESSES AND SIGNALING	Intracellular trafficking, secretion, and vesicular transport	Preprotein translocase subunit SecA (ATPase, RNA helicase)	COG0653	2
CELLULAR PROCESSES AND SIGNALING	Intracellular trafficking, secretion, and vesicular transport	Preprotein translocase subunit SecE	COG0690	1
CELLULAR PROCESSES AND SIGNALING	Intracellular trafficking, secretion, and vesicular transport	Preprotein translocase subunit SecG	COG1314	2
CELLULAR PROCESSES AND SIGNALING	Intracellular trafficking, secretion, and vesicular transport	Preprotein translocase subunit SecY	COG0201	1
CELLULAR PROCESSES AND SIGNALING	Intracellular trafficking, secretion, and vesicular transport	Preprotein translocase subunit YajC	COG1862	1
CELLULAR PROCESSES AND SIGNALING	Intracellular trafficking, secretion, and vesicular transport	Preprotein translocase subunit YidC	COG0706	3
CELLULAR PROCESSES AND SIGNALING	Intracellular trafficking, secretion, and vesicular transport	Signal peptidase I	COG0681	2
CELLULAR PROCESSES AND SIGNALING	Intracellular trafficking, secretion, and vesicular transport	Signal recognition particle GTPase	COG0541	1
CELLULAR PROCESSES AND SIGNALING	Intracellular trafficking, secretion, and vesicular transport	Signal recognition particle GTPase	COG0552	1
CELLULAR PROCESSES AND SIGNALING	Intracellular trafficking, secretion, and vesicular transport	Type II secretory pathway, component PulJ	COG4795	1
CELLULAR PROCESSES AND SIGNALING	Intracellular trafficking, secretion, and vesicular transport	Type II secretory pathway, component PulK	COG3156	2
CELLULAR PROCESSES AND SIGNALING	Intracellular trafficking, secretion, and vesicular transport	Type IV secretory pathway, component VirB8	COG3736	1
CELLULAR PROCESSES AND SIGNALING	Intracellular trafficking, secretion, and vesicular transport	Vacuolar protein sorting-associated protein	COG5043	2
CELLULAR PROCESSES AND SIGNALING	Intracellular trafficking, secretion, and vesicular transport	t-SNARE complex subunit, syntaxin	COG5074	1
CELLULAR PROCESSES AND SIGNALING	Posttranslational modification, protein turnover, chaperones	26S proteasome regulatory complex component	COG5071	1
CELLULAR PROCESSES AND SIGNALING	Posttranslational modification, protein turnover, chaperones	26S proteasome regulatory complex component	COG5110	1
CELLULAR PROCESSES AND SIGNALING	Posttranslational modification, protein turnover, chaperones	26S proteasome regulatory complex component	COG5159	1
CELLULAR PROCESSES AND SIGNALING	Posttranslational modification, protein turnover, chaperones	ABC-type transport system involved in Fe-S cluster assembly, ATPase component	COG0396	1
CELLULAR PROCESSES AND SIGNALING	Posttranslational modification, protein turnover, chaperones	ABC-type transport system involved in Fe-S cluster assembly, permease component	COG0719	3
CELLULAR PROCESSES AND SIGNALING	Posttranslational modification, protein turnover, chaperones	ADP-ribosylglycohydrolase	COG1397	1
CELLULAR PROCESSES AND SIGNALING	Posttranslational modification, protein turnover, chaperones	ATP-dependent 26S proteasome regulatory subunit	COG1222	1
CELLULAR PROCESSES AND SIGNALING	Posttranslational modification, protein turnover, chaperones	ATP-dependent Lon protease, bacterial type	COG0466	1
CELLULAR PROCESSES AND SIGNALING	Posttranslational modification, protein turnover, chaperones	ATP-dependent Zn proteases	COG0465	1
CELLULAR PROCESSES AND SIGNALING	Posttranslational modification, protein turnover, chaperones	ATP-dependent protease Clp, ATPase subunit	COG1219	1
CELLULAR PROCESSES AND SIGNALING	Posttranslational modification, protein turnover, chaperones	ATP-dependent protease HslVU (ClpYQ), ATPase subunit	COG1220	1
CELLULAR PROCESSES AND SIGNALING	Posttranslational modification, protein turnover, chaperones	ATP-dependent protease HslVU (ClpYQ), peptidase subunit	COG5405	1
CELLULAR PROCESSES AND SIGNALING	Posttranslational modification, protein turnover, chaperones	ATPases with chaperone activity, ATP-binding subunit	COG0542	4
CELLULAR PROCESSES AND SIGNALING	Posttranslational modification, protein turnover, chaperones	Alkyl hydroperoxide reductase, large subunit	COG3634	1
CELLULAR PROCESSES AND SIGNALING	Posttranslational modification, protein turnover, chaperones	Chaperonin GroEL (HSP60 family)	COG0459	1
CELLULAR PROCESSES AND SIGNALING	Posttranslational modification, protein turnover, chaperones	Co-chaperonin GroES (HSP10)	COG0234	1
CELLULAR PROCESSES AND SIGNALING	Posttranslational modification, protein turnover, chaperones	Conserved domain frequently associated with peptide methionine sulfoxide reductase	COG0229	1
CELLULAR PROCESSES AND SIGNALING	Posttranslational modification, protein turnover, chaperones	Cytochrome c-type biogenesis protein CcmE	COG2332	1
CELLULAR PROCESSES AND SIGNALING	Posttranslational modification, protein turnover, chaperones	Disulfide bond chaperones of the HSP33 family	COG1281	1
CELLULAR PROCESSES AND SIGNALING	Posttranslational modification, protein turnover, chaperones	DnaJ-class molecular chaperone	COG2214	1
CELLULAR PROCESSES AND SIGNALING	Posttranslational modification, protein turnover, chaperones	DnaJ-class molecular chaperone with C-terminal Zn finger domain	COG0484	1
CELLULAR PROCESSES AND SIGNALING	Posttranslational modification, protein turnover, chaperones	Dolichyl-phosphate-mannose--protein O-mannosyl transferase	COG1928	1
CELLULAR PROCESSES AND SIGNALING	Posttranslational modification, protein turnover, chaperones	FKBP-type peptidyl-prolyl cis-trans isomerase (trigger factor)	COG0544	2
CELLULAR PROCESSES AND SIGNALING	Posttranslational modification, protein turnover, chaperones	Glutaredoxin and related proteins	COG0695	1
CELLULAR PROCESSES AND SIGNALING	Posttranslational modification, protein turnover, chaperones	Glutathione peroxidase	COG0386	1
CELLULAR PROCESSES AND SIGNALING	Posttranslational modification, protein turnover, chaperones	Hydrogenase maturation factor	COG0068	1
CELLULAR PROCESSES AND SIGNALING	Posttranslational modification, protein turnover, chaperones	Inactive homolog of metal-dependent proteases, putative molecular chaperone	COG1214	1
CELLULAR PROCESSES AND SIGNALING	Posttranslational modification, protein turnover, chaperones	Lipase chaperone	COG5380	1
CELLULAR PROCESSES AND SIGNALING	Posttranslational modification, protein turnover, chaperones	Membrane protease subunits, stomatin/prohibitin homologs	COG0330	2
CELLULAR PROCESSES AND SIGNALING	Posttranslational modification, protein turnover, chaperones	Membrane-bound serine protease (ClpP class)	COG1030	2
CELLULAR PROCESSES AND SIGNALING	Posttranslational modification, protein turnover, chaperones	Metal-dependent proteases with possible chaperone activity	COG0533	1
CELLULAR PROCESSES AND SIGNALING	Posttranslational modification, protein turnover, chaperones	Molecular chaperone	COG0443	1
CELLULAR PROCESSES AND SIGNALING	Posttranslational modification, protein turnover, chaperones	Molecular chaperone (small heat shock protein)	COG0071	2
CELLULAR PROCESSES AND SIGNALING	Posttranslational modification, protein turnover, chaperones	Molecular chaperone GrpE (heat shock protein)	COG0576	1
CELLULAR PROCESSES AND SIGNALING	Posttranslational modification, protein turnover, chaperones	Negative regulator of genetic competence, sporulation and motility	COG4862	1
CELLULAR PROCESSES AND SIGNALING	Posttranslational modification, protein turnover, chaperones	Organic radical activating enzymes	COG0602	1
CELLULAR PROCESSES AND SIGNALING	Posttranslational modification, protein turnover, chaperones	Parvulin-like peptidyl-prolyl isomerase	COG0760	1
CELLULAR PROCESSES AND SIGNALING	Posttranslational modification, protein turnover, chaperones	Peptide methionine sulfoxide reductase	COG0225	1
CELLULAR PROCESSES AND SIGNALING	Posttranslational modification, protein turnover, chaperones	Peptidyl-prolyl cis-trans isomerase (rotamase) - cyclophilin family	COG0652	1
CELLULAR PROCESSES AND SIGNALING	Posttranslational modification, protein turnover, chaperones	Peroxiredoxin	COG0450	1
CELLULAR PROCESSES AND SIGNALING	Posttranslational modification, protein turnover, chaperones	Peroxiredoxin	COG2077	1
CELLULAR PROCESSES AND SIGNALING	Posttranslational modification, protein turnover, chaperones	Predicted ATP-dependent serine protease	COG1066	1
CELLULAR PROCESSES AND SIGNALING	Posttranslational modification, protein turnover, chaperones	Predicted Zn-dependent protease	COG5549	3
CELLULAR PROCESSES AND SIGNALING	Posttranslational modification, protein turnover, chaperones	Predicted cysteine protease (OTU family)	COG5539	1
CELLULAR PROCESSES AND SIGNALING	Posttranslational modification, protein turnover, chaperones	Predicted metalloendopeptidase	COG3590	1
CELLULAR PROCESSES AND SIGNALING	Posttranslational modification, protein turnover, chaperones	Predicted protease	COG4934	7
CELLULAR PROCESSES AND SIGNALING	Posttranslational modification, protein turnover, chaperones	Predicted redox protein, regulator of disulfide bond formation	COG1764	2
CELLULAR PROCESSES AND SIGNALING	Posttranslational modification, protein turnover, chaperones	Predicted redox protein, regulator of disulfide bond formation	COG1765	2
CELLULAR PROCESSES AND SIGNALING	Posttranslational modification, protein turnover, chaperones	Prefoldin, molecular chaperone implicated in de novo protein folding, alpha subunit	COG1370	1
CELLULAR PROCESSES AND SIGNALING	Posttranslational modification, protein turnover, chaperones	Prenyltransferase, beta subunit	COG5029	1
CELLULAR PROCESSES AND SIGNALING	Posttranslational modification, protein turnover, chaperones	Protease subunit of ATP-dependent Clp proteases	COG0740	2
CELLULAR PROCESSES AND SIGNALING	Posttranslational modification, protein turnover, chaperones	Protein-L-isoaspartate carboxylmethyltransferase	COG2518	1
CELLULAR PROCESSES AND SIGNALING	Posttranslational modification, protein turnover, chaperones	RAB proteins geranylgeranyltransferase component A (RAB escort protein)	COG5044	1
CELLULAR PROCESSES AND SIGNALING	Posttranslational modification, protein turnover, chaperones	Subtilisin-like serine proteases	COG1404	2
CELLULAR PROCESSES AND SIGNALING	Posttranslational modification, protein turnover, chaperones	Thiol-disulfide isomerase and thioredoxins	COG0526	1
CELLULAR PROCESSES AND SIGNALING	Posttranslational modification, protein turnover, chaperones	Thioredoxin domain-containing protein	COG3118	2
CELLULAR PROCESSES AND SIGNALING	Posttranslational modification, protein turnover, chaperones	Thioredoxin reductase	COG0492	2
CELLULAR PROCESSES AND SIGNALING	Posttranslational modification, protein turnover, chaperones	Trypsin-like serine proteases, typically periplasmic, contain C-terminal PDZ domain	COG0265	2
CELLULAR PROCESSES AND SIGNALING	Posttranslational modification, protein turnover, chaperones	UTP:GlnB (protein PII) uridylyltransferase	COG2844	1
CELLULAR PROCESSES AND SIGNALING	Posttranslational modification, protein turnover, chaperones	Zn-dependent protease with chaperone function	COG0501	1
CELLULAR PROCESSES AND SIGNALING	Posttranslational modification, protein turnover, chaperones	tmRNA-binding protein	COG0691	1
CELLULAR PROCESSES AND SIGNALING	Signal transduction mechanisms	ACT domain-containing protein	COG3830	1
CELLULAR PROCESSES AND SIGNALING	Signal transduction mechanisms	CBS-domain-containing membrane protein	COG3448	2
CELLULAR PROCESSES AND SIGNALING	Signal transduction mechanisms	GAF domain-containing protein	COG1956	1
CELLULAR PROCESSES AND SIGNALING	Signal transduction mechanisms	Growth inhibitor	COG2337	1
CELLULAR PROCESSES AND SIGNALING	Signal transduction mechanisms	Guanosine polyphosphate pyrophosphohydrolases/synthetases	COG0317	2
CELLULAR PROCESSES AND SIGNALING	Signal transduction mechanisms	LuxS protein involved in autoinducer AI2 synthesis	COG1854	1
CELLULAR PROCESSES AND SIGNALING	Signal transduction mechanisms	Osmosensitive K+ channel histidine kinase	COG2205	1
CELLULAR PROCESSES AND SIGNALING	Signal transduction mechanisms	Phosphate starvation-inducible protein PhoH, predicted ATPase	COG1702	1
CELLULAR PROCESSES AND SIGNALING	Signal transduction mechanisms	Phosphatidylinositol 5-phosphate phosphatase	COG5411	1
CELLULAR PROCESSES AND SIGNALING	Signal transduction mechanisms	Predicted membrane GTPase involved in stress response	COG1217	1
CELLULAR PROCESSES AND SIGNALING	Signal transduction mechanisms	Predicted periplasmic ligand-binding sensor domain	COG3614	1
CELLULAR PROCESSES AND SIGNALING	Signal transduction mechanisms	Predicted secreted protein containing a PDZ domain	COG3480	1
CELLULAR PROCESSES AND SIGNALING	Signal transduction mechanisms	Predicted signal transduction protein containing sensor and EAL domains	COG4943	1
CELLULAR PROCESSES AND SIGNALING	Signal transduction mechanisms	Predicted signaling protein consisting of a modified GGDEF domain and a DHH domain	COG3887	4
CELLULAR PROCESSES AND SIGNALING	Signal transduction mechanisms	Protein tyrosine phosphatase	COG5599	1
CELLULAR PROCESSES AND SIGNALING	Signal transduction mechanisms	Protein tyrosine/serine phosphatase	COG2365	4
CELLULAR PROCESSES AND SIGNALING	Signal transduction mechanisms	Protein-tyrosine-phosphatase	COG0394	2
CELLULAR PROCESSES AND SIGNALING	Signal transduction mechanisms	Putative Ser protein kinase	COG2766	1
CELLULAR PROCESSES AND SIGNALING	Signal transduction mechanisms	Response regulator containing CheY-like receiver, AAA-type ATPase, and DNA-binding domains	COG2204	2
CELLULAR PROCESSES AND SIGNALING	Signal transduction mechanisms	Response regulator containing a CheY-like receiver domain and an HTH DNA-binding domain	COG2197	3
CELLULAR PROCESSES AND SIGNALING	Signal transduction mechanisms	Response regulators consisting of a CheY-like receiver domain and a winged-helix DNA-binding domain	COG0745	8
CELLULAR PROCESSES AND SIGNALING	Signal transduction mechanisms	Serine kinase of the HPr protein, regulates carbohydrate metabolism	COG1493	1
CELLULAR PROCESSES AND SIGNALING	Signal transduction mechanisms	Serine/threonine protein kinase involved in cell cycle control	COG1718	1
CELLULAR PROCESSES AND SIGNALING	Signal transduction mechanisms	Serine/threonine protein phosphatase	COG0631	1
CELLULAR PROCESSES AND SIGNALING	Signal transduction mechanisms	Signal transduction histidine kinase	COG0642	9
CELLULAR PROCESSES AND SIGNALING	Signal transduction mechanisms	Signal transduction histidine kinase	COG4585	2
CELLULAR PROCESSES AND SIGNALING	Signal transduction mechanisms	Signal transduction histidine kinase	COG5002	1
CELLULAR PROCESSES AND SIGNALING	Signal transduction mechanisms	Signal transduction histidine kinase involved in nitrogen fixation and metabolism regulation	COG5000	1
CELLULAR PROCESSES AND SIGNALING	Signal transduction mechanisms	Signal transduction histidine kinase regulating citrate/malate metabolism	COG3290	1
CELLULAR PROCESSES AND SIGNALING	Signal transduction mechanisms	Signal transduction histidine kinase regulating phosphoglycerate transport system	COG4192	1
CELLULAR PROCESSES AND SIGNALING	Signal transduction mechanisms	Signal transduction histidine kinase, glucose-6-phosphate specific	COG3851	1
CELLULAR PROCESSES AND SIGNALING	Signal transduction mechanisms	Signal transduction histidine kinase, nitrate/nitrite-specific	COG3850	1
CELLULAR PROCESSES AND SIGNALING	Signal transduction mechanisms	Universal stress protein UspA and related nucleotide-binding proteins	COG0589	8
CELLULAR PROCESSES AND SIGNALING	Signal transduction mechanisms	cAMP-binding proteins - catabolite gene activator and regulatory subunit of cAMP-dependent protein kinases	COG0664	3
INFORMATION STORAGE AND PROCESSING	Chromatin structure and dynamics	Chromosome condensation complex Condensin, subunit H	COG5229	1
INFORMATION STORAGE AND PROCESSING	Chromatin structure and dynamics	Histone deacetylase complex, SIN3 component	COG5602	2
INFORMATION STORAGE AND PROCESSING	RNA processing and modification	Pre-mRNA 3'-end processing (cleavage and polyadenylation) factor	COG5107	1
INFORMATION STORAGE AND PROCESSING	RNA processing and modification	Protein interacting with poly(A)-binding protein	COG5180	1
INFORMATION STORAGE AND PROCESSING	RNA processing and modification	Protein involved in mRNA turnover and stability	COG5183	1
INFORMATION STORAGE AND PROCESSING	RNA processing and modification	Splicing factor 3a, subunit 2	COG5246	1
INFORMATION STORAGE AND PROCESSING	RNA processing and modification	U5 snRNP spliceosome subunit	COG5178	1
INFORMATION STORAGE AND PROCESSING	Replication, recombination and repair	3-methyladenine DNA glycosylase	COG2094	1
INFORMATION STORAGE AND PROCESSING	Replication, recombination and repair	3-methyladenine DNA glycosylase	COG2818	2
INFORMATION STORAGE AND PROCESSING	Replication, recombination and repair	3-methyladenine DNA glycosylase/8-oxoguanine DNA glycosylase	COG0122	1
INFORMATION STORAGE AND PROCESSING	Replication, recombination and repair	A/G-specific DNA glycosylase	COG1194	1
INFORMATION STORAGE AND PROCESSING	Replication, recombination and repair	ATP-dependent exoDNAse (exonuclease V) beta subunit (contains helicase and exonuclease domains)	COG1074	2
INFORMATION STORAGE AND PROCESSING	Replication, recombination and repair	ATP-dependent exoDNAse (exonuclease V), alpha subunit - helicase superfamily I member	COG0507	2
INFORMATION STORAGE AND PROCESSING	Replication, recombination and repair	ATP-dependent nuclease, subunit B	COG3857	1
INFORMATION STORAGE AND PROCESSING	Replication, recombination and repair	ATPase involved in DNA repair	COG0497	1
INFORMATION STORAGE AND PROCESSING	Replication, recombination and repair	ATPase involved in DNA replication initiation	COG0593	2
INFORMATION STORAGE AND PROCESSING	Replication, recombination and repair	ATPase related to the helicase subunit of the Holliday junction resolvase	COG2256	2
INFORMATION STORAGE AND PROCESSING	Replication, recombination and repair	Adenine-specific DNA methylase	COG0827	1
INFORMATION STORAGE AND PROCESSING	Replication, recombination and repair	Bacterial nucleoid DNA-binding protein	COG0776	1
INFORMATION STORAGE AND PROCESSING	Replication, recombination and repair	Cdc6-related protein, AAA superfamily ATPase	COG1474	1
INFORMATION STORAGE AND PROCESSING	Replication, recombination and repair	DNA endonuclease related to intein-encoded endonucleases	COG3780	1
INFORMATION STORAGE AND PROCESSING	Replication, recombination and repair	DNA mismatch repair enzyme (predicted ATPase)	COG0323	2
INFORMATION STORAGE AND PROCESSING	Replication, recombination and repair	DNA polymerase I - 3'-5' exonuclease and polymerase domains	COG0749	1
INFORMATION STORAGE AND PROCESSING	Replication, recombination and repair	DNA polymerase III, alpha subunit	COG0587	3
INFORMATION STORAGE AND PROCESSING	Replication, recombination and repair	DNA polymerase III, alpha subunit (gram-positive type)	COG2176	1
INFORMATION STORAGE AND PROCESSING	Replication, recombination and repair	DNA polymerase III, delta subunit	COG1466	1
INFORMATION STORAGE AND PROCESSING	Replication, recombination and repair	DNA polymerase III, epsilon subunit and related 3'-5' exonucleases	COG0847	1
INFORMATION STORAGE AND PROCESSING	Replication, recombination and repair	DNA polymerase III, gamma/tau subunits	COG2812	2
INFORMATION STORAGE AND PROCESSING	Replication, recombination and repair	DNA polymerase sliding clamp subunit (PCNA homolog)	COG0592	1
INFORMATION STORAGE AND PROCESSING	Replication, recombination and repair	DNA primase (bacterial type)	COG0358	1
INFORMATION STORAGE AND PROCESSING	Replication, recombination and repair	DNA recombination-dependent growth factor C	COG2974	1
INFORMATION STORAGE AND PROCESSING	Replication, recombination and repair	DNA repair exonuclease	COG0420	4
INFORMATION STORAGE AND PROCESSING	Replication, recombination and repair	DNA replication protein	COG1484	2
INFORMATION STORAGE AND PROCESSING	Replication, recombination and repair	DNA uptake protein and related DNA-binding proteins	COG1555	1
INFORMATION STORAGE AND PROCESSING	Replication, recombination and repair	DNA-damage-inducible protein J	COG3077	1
INFORMATION STORAGE AND PROCESSING	Replication, recombination and repair	Endonuclease IV	COG0648	1
INFORMATION STORAGE AND PROCESSING	Replication, recombination and repair	Excinuclease ATPase subunit	COG0178	5
INFORMATION STORAGE AND PROCESSING	Replication, recombination and repair	Exonuclease III	COG0708	1
INFORMATION STORAGE AND PROCESSING	Replication, recombination and repair	Exonuclease V gamma subunit	COG1330	1
INFORMATION STORAGE AND PROCESSING	Replication, recombination and repair	Exonuclease VII small subunit	COG1722	1
INFORMATION STORAGE AND PROCESSING	Replication, recombination and repair	Exonuclease VII, large subunit	COG1570	1
INFORMATION STORAGE AND PROCESSING	Replication, recombination and repair	Formamidopyrimidine-DNA glycosylase	COG0266	1
INFORMATION STORAGE AND PROCESSING	Replication, recombination and repair	Helicase subunit of the DNA excision repair complex	COG0556	1
INFORMATION STORAGE AND PROCESSING	Replication, recombination and repair	Holliday junction resolvasome, DNA-binding subunit	COG0632	2
INFORMATION STORAGE AND PROCESSING	Replication, recombination and repair	Holliday junction resolvasome, helicase subunit	COG2255	1
INFORMATION STORAGE AND PROCESSING	Replication, recombination and repair	Integrase	COG0582	4
INFORMATION STORAGE AND PROCESSING	Replication, recombination and repair	Methylated DNA-protein cysteine methyltransferase	COG0350	1
INFORMATION STORAGE AND PROCESSING	Replication, recombination and repair	Mg-dependent DNase	COG0084	1
INFORMATION STORAGE AND PROCESSING	Replication, recombination and repair	Mismatch repair ATPase (MutS family)	COG0249	1
INFORMATION STORAGE AND PROCESSING	Replication, recombination and repair	Mismatch repair ATPase (MutS family)	COG1193	1
INFORMATION STORAGE AND PROCESSING	Replication, recombination and repair	N6-adenine-specific methylase	COG0742	1
INFORMATION STORAGE AND PROCESSING	Replication, recombination and repair	NAD-dependent DNA ligase (contains BRCT domain type II)	COG0272	2
INFORMATION STORAGE AND PROCESSING	Replication, recombination and repair	NTP pyrophosphohydrolases including oxidative damage repair enzymes	COG0494	3
INFORMATION STORAGE AND PROCESSING	Replication, recombination and repair	Nuclease subunit of the excinuclease complex	COG0322	1
INFORMATION STORAGE AND PROCESSING	Replication, recombination and repair	Nucleotidyltransferase/DNA polymerase involved in DNA repair	COG0389	2
INFORMATION STORAGE AND PROCESSING	Replication, recombination and repair	Phage terminase, small subunit	COG3728	1
INFORMATION STORAGE AND PROCESSING	Replication, recombination and repair	Phage terminase, small subunit	COG3747	1
INFORMATION STORAGE AND PROCESSING	Replication, recombination and repair	Predicted ATP-dependent endonuclease of the OLD family	COG3593	1
INFORMATION STORAGE AND PROCESSING	Replication, recombination and repair	Predicted ATPase involved in replication control, Cdc46/Mcm family	COG1241	2
INFORMATION STORAGE AND PROCESSING	Replication, recombination and repair	Predicted DNA alkylation repair enzyme	COG4912	1
INFORMATION STORAGE AND PROCESSING	Replication, recombination and repair	Predicted N6-adenine-specific DNA methylase	COG0116	1
INFORMATION STORAGE AND PROCESSING	Replication, recombination and repair	Predicted Rossmann fold nucleotide-binding protein involved in DNA uptake	COG0758	1
INFORMATION STORAGE AND PROCESSING	Replication, recombination and repair	Predicted endonuclease containing a URI domain	COG2827	1
INFORMATION STORAGE AND PROCESSING	Replication, recombination and repair	Predicted endonuclease involved in recombination (possible Holliday junction resolvase in Mycoplasmas and B. subtilis)	COG0816	1
INFORMATION STORAGE AND PROCESSING	Replication, recombination and repair	Predicted methylated DNA-protein cysteine methyltransferase	COG3695	1
INFORMATION STORAGE AND PROCESSING	Replication, recombination and repair	Predicted site-specific integrase-resolvase	COG2452	1
INFORMATION STORAGE AND PROCESSING	Replication, recombination and repair	Primosomal protein N' (replication factor Y) - superfamily II helicase	COG1198	1
INFORMATION STORAGE AND PROCESSING	Replication, recombination and repair	Putative primosome component and related proteins	COG3935	2
INFORMATION STORAGE AND PROCESSING	Replication, recombination and repair	RecA/RadA recombinase	COG0468	1
INFORMATION STORAGE AND PROCESSING	Replication, recombination and repair	RecG-like helicase	COG1200	1
INFORMATION STORAGE AND PROCESSING	Replication, recombination and repair	Recombinational DNA repair ATPase (RecF pathway)	COG1195	1
INFORMATION STORAGE AND PROCESSING	Replication, recombination and repair	Recombinational DNA repair protein (RecE pathway)	COG3723	1
INFORMATION STORAGE AND PROCESSING	Replication, recombination and repair	Recombinational DNA repair protein (RecF pathway)	COG0353	1
INFORMATION STORAGE AND PROCESSING	Replication, recombination and repair	Recombinational DNA repair protein (RecF pathway)	COG1381	1
INFORMATION STORAGE AND PROCESSING	Replication, recombination and repair	Replication initiation/membrane attachment protein	COG3611	1
INFORMATION STORAGE AND PROCESSING	Replication, recombination and repair	Replicative DNA helicase	COG0305	1
INFORMATION STORAGE AND PROCESSING	Replication, recombination and repair	Retron-type reverse transcriptase	COG3344	1
INFORMATION STORAGE AND PROCESSING	Replication, recombination and repair	Reverse gyrase	COG1110	1
INFORMATION STORAGE AND PROCESSING	Replication, recombination and repair	Ribonuclease HI	COG0328	2
INFORMATION STORAGE AND PROCESSING	Replication, recombination and repair	Ribonuclease HII	COG0164	1
INFORMATION STORAGE AND PROCESSING	Replication, recombination and repair	Single-stranded DNA-binding protein	COG0629	1
INFORMATION STORAGE AND PROCESSING	Replication, recombination and repair	Single-stranded DNA-specific exonuclease	COG0608	1
INFORMATION STORAGE AND PROCESSING	Replication, recombination and repair	Site-specific DNA methylase	COG0270	1
INFORMATION STORAGE AND PROCESSING	Replication, recombination and repair	Site-specific recombinase XerC	COG4973	2
INFORMATION STORAGE AND PROCESSING	Replication, recombination and repair	Site-specific recombinase XerD	COG4974	4
INFORMATION STORAGE AND PROCESSING	Replication, recombination and repair	Site-specific recombinases, DNA invertase Pin homologs	COG1961	2
INFORMATION STORAGE AND PROCESSING	Replication, recombination and repair	Small primase-like proteins (Toprim domain)	COG1658	1
INFORMATION STORAGE AND PROCESSING	Replication, recombination and repair	Superfamily I DNA and RNA helicases	COG0210	2
INFORMATION STORAGE AND PROCESSING	Replication, recombination and repair	Superfamily II DNA and RNA helicases	COG0513	3
INFORMATION STORAGE AND PROCESSING	Replication, recombination and repair	Superfamily II DNA helicase	COG0514	1
INFORMATION STORAGE AND PROCESSING	Replication, recombination and repair	Superfamily II DNA/RNA helicase required for DNA uptake (late competence protein)	COG4098	3
INFORMATION STORAGE AND PROCESSING	Replication, recombination and repair	Superfamily II helicase and inactivated derivatives	COG5519	1
INFORMATION STORAGE AND PROCESSING	Replication, recombination and repair	Topoisomerase IA	COG0550	4
INFORMATION STORAGE AND PROCESSING	Replication, recombination and repair	Transcription-repair coupling factor (superfamily II helicase)	COG1197	1
INFORMATION STORAGE AND PROCESSING	Replication, recombination and repair	Transposase and inactivated derivatives	COG0675	1
INFORMATION STORAGE AND PROCESSING	Replication, recombination and repair	Transposase and inactivated derivatives	COG2801	2
INFORMATION STORAGE AND PROCESSING	Replication, recombination and repair	Transposase and inactivated derivatives	COG2963	2
INFORMATION STORAGE AND PROCESSING	Replication, recombination and repair	Transposase and inactivated derivatives	COG3293	4
INFORMATION STORAGE AND PROCESSING	Replication, recombination and repair	Transposase and inactivated derivatives	COG3316	1
INFORMATION STORAGE AND PROCESSING	Replication, recombination and repair	Transposase and inactivated derivatives	COG3464	2
INFORMATION STORAGE AND PROCESSING	Replication, recombination and repair	Transposase and inactivated derivatives	COG3547	4
INFORMATION STORAGE AND PROCESSING	Replication, recombination and repair	Transposase and inactivated derivatives, IS30 family	COG2826	2
INFORMATION STORAGE AND PROCESSING	Replication, recombination and repair	Type IIA topoisomerase (DNA gyrase/topo II, topoisomerase IV), A subunit	COG0188	3
INFORMATION STORAGE AND PROCESSING	Replication, recombination and repair	Type IIA topoisomerase (DNA gyrase/topo II, topoisomerase IV), B subunit	COG0187	2
INFORMATION STORAGE AND PROCESSING	Replication, recombination and repair	Uncharacterized protein predicted to be involved in DNA repair	COG3649	1
INFORMATION STORAGE AND PROCESSING	Replication, recombination and repair	Uncharacterized protein predicted to be involved in DNA repair (RAMP superfamily)	COG1332	1
INFORMATION STORAGE AND PROCESSING	Replication, recombination and repair	Uncharacterized protein related to Endonuclease III	COG2231	1
INFORMATION STORAGE AND PROCESSING	Replication, recombination and repair	Uracil DNA glycosylase	COG0692	1
INFORMATION STORAGE AND PROCESSING	Replication, recombination and repair	Uracil-DNA glycosylase	COG1573	2
INFORMATION STORAGE AND PROCESSING	Transcription	Arginine repressor	COG1438	2
INFORMATION STORAGE AND PROCESSING	Transcription	Biotin operon repressor	COG1654	1
INFORMATION STORAGE AND PROCESSING	Transcription	Cold shock proteins	COG1278	3
INFORMATION STORAGE AND PROCESSING	Transcription	DNA or RNA helicases of superfamily II	COG1061	1
INFORMATION STORAGE AND PROCESSING	Transcription	DNA-directed RNA polymerase specialized sigma subunit, sigma24 homolog	COG1595	1
INFORMATION STORAGE AND PROCESSING	Transcription	DNA-directed RNA polymerase specialized sigma subunit, sigma54 homolog	COG1508	1
INFORMATION STORAGE AND PROCESSING	Transcription	DNA-directed RNA polymerase, alpha subunit/40 kD subunit	COG0202	1
INFORMATION STORAGE AND PROCESSING	Transcription	DNA-directed RNA polymerase, beta subunit/140 kD subunit	COG0085	2
INFORMATION STORAGE AND PROCESSING	Transcription	DNA-directed RNA polymerase, beta' subunit/160 kD subunit	COG0086	3
INFORMATION STORAGE AND PROCESSING	Transcription	DNA-directed RNA polymerase, delta subunit	COG3343	1
INFORMATION STORAGE AND PROCESSING	Transcription	DNA-directed RNA polymerase, sigma subunit (sigma70/sigma32)	COG0568	1
INFORMATION STORAGE AND PROCESSING	Transcription	DNA-directed RNA polymerase, subunit K/omega	COG1758	1
INFORMATION STORAGE AND PROCESSING	Transcription	Exoribonuclease R	COG0557	1
INFORMATION STORAGE AND PROCESSING	Transcription	Mn-dependent transcriptional regulator	COG1321	1
INFORMATION STORAGE AND PROCESSING	Transcription	NAD-dependent protein deacetylases, SIR2 family	COG0846	1
INFORMATION STORAGE AND PROCESSING	Transcription	Nucleosome binding factor SPN, SPT16 subunit	COG5406	2
INFORMATION STORAGE AND PROCESSING	Transcription	Predicted RNA-binding protein homologous to eukaryotic snRNP	COG1293	1
INFORMATION STORAGE AND PROCESSING	Transcription	Predicted nucleic-acid-binding protein implicated in transcription termination	COG2740	1
INFORMATION STORAGE AND PROCESSING	Transcription	Predicted transcriptional regulator	COG1395	1
INFORMATION STORAGE AND PROCESSING	Transcription	Predicted transcriptional regulator	COG1497	1
INFORMATION STORAGE AND PROCESSING	Transcription	Predicted transcriptional regulator	COG1959	1
INFORMATION STORAGE AND PROCESSING	Transcription	Predicted transcriptional regulator	COG2345	1
INFORMATION STORAGE AND PROCESSING	Transcription	Predicted transcriptional regulator	COG2932	1
INFORMATION STORAGE AND PROCESSING	Transcription	Predicted transcriptional regulator	COG3355	1
INFORMATION STORAGE AND PROCESSING	Transcription	Predicted transcriptional regulator	COG3423	1
INFORMATION STORAGE AND PROCESSING	Transcription	Predicted transcriptional regulator	COG3655	3
INFORMATION STORAGE AND PROCESSING	Transcription	Predicted transcriptional regulator	COG3682	1
INFORMATION STORAGE AND PROCESSING	Transcription	Predicted transcriptional regulator	COG4957	1
INFORMATION STORAGE AND PROCESSING	Transcription	Predicted transcriptional regulator containing the HTH domain	COG1386	1
INFORMATION STORAGE AND PROCESSING	Transcription	Predicted transcriptional regulator with C-terminal CBS domains	COG3620	2
INFORMATION STORAGE AND PROCESSING	Transcription	Predicted transcriptional regulator, consists of a Zn-ribbon and ATP-cone domains	COG1327	1
INFORMATION STORAGE AND PROCESSING	Transcription	Predicted transcriptional regulator, contains C-terminal CBS domains	COG2524	1
INFORMATION STORAGE AND PROCESSING	Transcription	Predicted transcriptional regulators	COG0640	3
INFORMATION STORAGE AND PROCESSING	Transcription	Predicted transcriptional regulators	COG0789	7
INFORMATION STORAGE AND PROCESSING	Transcription	Predicted transcriptional regulators	COG1396	11
INFORMATION STORAGE AND PROCESSING	Transcription	Predicted transcriptional regulators	COG1475	1
INFORMATION STORAGE AND PROCESSING	Transcription	Predicted transcriptional regulators	COG1476	5
INFORMATION STORAGE AND PROCESSING	Transcription	Predicted transcriptional regulators	COG1695	2
INFORMATION STORAGE AND PROCESSING	Transcription	Predicted transcriptional regulators	COG1725	2
INFORMATION STORAGE AND PROCESSING	Transcription	Predicted transcriptional regulators	COG1733	3
INFORMATION STORAGE AND PROCESSING	Transcription	Putative stress-responsive transcriptional regulator	COG1983	2
INFORMATION STORAGE AND PROCESSING	Transcription	Putative transcription activator	COG0819	3
INFORMATION STORAGE AND PROCESSING	Transcription	Rad3-related DNA helicases	COG1199	2
INFORMATION STORAGE AND PROCESSING	Transcription	Regulator of sigma D	COG3160	1
INFORMATION STORAGE AND PROCESSING	Transcription	Response regulator of citrate/malate metabolism	COG4565	1
INFORMATION STORAGE AND PROCESSING	Transcription	Response regulator of the LytR/AlgR family	COG3279	3
INFORMATION STORAGE AND PROCESSING	Transcription	SOS-response transcriptional repressors (RecA-mediated autopeptidases)	COG1974	2
INFORMATION STORAGE AND PROCESSING	Transcription	Sigma54-dependent transcription regulator containing an AAA-type ATPase domain and a DNA-binding domain	COG4650	1
INFORMATION STORAGE AND PROCESSING	Transcription	Sugar diacid utilization regulator	COG3835	1
INFORMATION STORAGE AND PROCESSING	Transcription	Transcription antiterminator	COG0250	1
INFORMATION STORAGE AND PROCESSING	Transcription	Transcription elongation factor	COG0195	1
INFORMATION STORAGE AND PROCESSING	Transcription	Transcription elongation factor	COG0782	2
INFORMATION STORAGE AND PROCESSING	Transcription	Transcription termination factor	COG0781	1
INFORMATION STORAGE AND PROCESSING	Transcription	Transcriptional accessory protein	COG2183	1
INFORMATION STORAGE AND PROCESSING	Transcription	Transcriptional regulator	COG0583	6
INFORMATION STORAGE AND PROCESSING	Transcription	Transcriptional regulator	COG1309	14
INFORMATION STORAGE AND PROCESSING	Transcription	Transcriptional regulator	COG1316	1
INFORMATION STORAGE AND PROCESSING	Transcription	Transcriptional regulator of heat shock gene	COG1420	2
INFORMATION STORAGE AND PROCESSING	Transcription	Transcriptional regulator, contains sigma factor-related N-terminal domain	COG2390	1
INFORMATION STORAGE AND PROCESSING	Transcription	Transcriptional regulator/sugar kinase	COG1940	3
INFORMATION STORAGE AND PROCESSING	Transcription	Transcriptional regulators	COG1522	1
INFORMATION STORAGE AND PROCESSING	Transcription	Transcriptional regulators	COG1609	14
INFORMATION STORAGE AND PROCESSING	Transcription	Transcriptional regulators	COG1737	2
INFORMATION STORAGE AND PROCESSING	Transcription	Transcriptional regulators	COG1802	2
INFORMATION STORAGE AND PROCESSING	Transcription	Transcriptional regulators	COG1846	11
INFORMATION STORAGE AND PROCESSING	Transcription	Transcriptional regulators	COG2186	2
INFORMATION STORAGE AND PROCESSING	Transcription	Transcriptional regulators	COG2188	2
INFORMATION STORAGE AND PROCESSING	Transcription	Transcriptional regulators containing a DNA-binding HTH domain and an aminotransferase domain (MocR family) and their eukaryotic orthologs	COG1167	1
INFORMATION STORAGE AND PROCESSING	Transcription	Transcriptional regulators containing an AAA-type ATPase domain and a DNA-binding domain	COG1221	1
INFORMATION STORAGE AND PROCESSING	Transcription	Transcriptional repressor	COG5175	2
INFORMATION STORAGE AND PROCESSING	Transcription	Transcriptional repressor of class III stress genes	COG4463	1
INFORMATION STORAGE AND PROCESSING	Transcription	dsRNA-specific ribonuclease	COG0571	1
INFORMATION STORAGE AND PROCESSING	Translation, ribosomal structure and biogenesis	16S RNA G1207 methylase RsmC	COG2813	2
INFORMATION STORAGE AND PROCESSING	Translation, ribosomal structure and biogenesis	16S rRNA uridine-516 pseudouridylate synthase and related pseudouridylate synthases	COG1187	1
INFORMATION STORAGE AND PROCESSING	Translation, ribosomal structure and biogenesis	Acetyltransferases, including N-acetylases of ribosomal proteins	COG1670	6
INFORMATION STORAGE AND PROCESSING	Translation, ribosomal structure and biogenesis	Alanyl-tRNA synthetase	COG0013	2
INFORMATION STORAGE AND PROCESSING	Translation, ribosomal structure and biogenesis	Arginyl-tRNA synthetase	COG0018	1
INFORMATION STORAGE AND PROCESSING	Translation, ribosomal structure and biogenesis	Asp-tRNAAsn/Glu-tRNAGln amidotransferase A subunit and related amidases	COG0154	2
INFORMATION STORAGE AND PROCESSING	Translation, ribosomal structure and biogenesis	Asp-tRNAAsn/Glu-tRNAGln amidotransferase B subunit (PET112 homolog)	COG0064	1
INFORMATION STORAGE AND PROCESSING	Translation, ribosomal structure and biogenesis	Asp-tRNAAsn/Glu-tRNAGln amidotransferase C subunit	COG0721	1
INFORMATION STORAGE AND PROCESSING	Translation, ribosomal structure and biogenesis	Aspartyl-tRNA synthetase	COG0173	1
INFORMATION STORAGE AND PROCESSING	Translation, ribosomal structure and biogenesis	Aspartyl/asparaginyl-tRNA synthetases	COG0017	1
INFORMATION STORAGE AND PROCESSING	Translation, ribosomal structure and biogenesis	Cysteinyl-tRNA synthetase	COG0215	2
INFORMATION STORAGE AND PROCESSING	Translation, ribosomal structure and biogenesis	Cytotoxic translational repressor of toxin-antitoxin stability system	COG2026	1
INFORMATION STORAGE AND PROCESSING	Translation, ribosomal structure and biogenesis	D-Tyr-tRNAtyr deacylase	COG1490	1
INFORMATION STORAGE AND PROCESSING	Translation, ribosomal structure and biogenesis	Dimethyladenosine transferase (rRNA methylation)	COG0030	1
INFORMATION STORAGE AND PROCESSING	Translation, ribosomal structure and biogenesis	GTP-binding protein required for 40S ribosome biogenesis	COG5192	2
INFORMATION STORAGE AND PROCESSING	Translation, ribosomal structure and biogenesis	GTPases - translation elongation factors	COG0050	1
INFORMATION STORAGE AND PROCESSING	Translation, ribosomal structure and biogenesis	Glutamyl- and glutaminyl-tRNA synthetases	COG0008	1
INFORMATION STORAGE AND PROCESSING	Translation, ribosomal structure and biogenesis	Glycyl-tRNA synthetase, alpha subunit	COG0752	1
INFORMATION STORAGE AND PROCESSING	Translation, ribosomal structure and biogenesis	Glycyl-tRNA synthetase, beta subunit	COG0751	1
INFORMATION STORAGE AND PROCESSING	Translation, ribosomal structure and biogenesis	Histidyl-tRNA synthetase	COG0124	1
INFORMATION STORAGE AND PROCESSING	Translation, ribosomal structure and biogenesis	Isoleucyl-tRNA synthetase	COG0060	1
INFORMATION STORAGE AND PROCESSING	Translation, ribosomal structure and biogenesis	Leucyl-tRNA synthetase	COG0495	1
INFORMATION STORAGE AND PROCESSING	Translation, ribosomal structure and biogenesis	Lysyl-tRNA synthetase (class II)	COG1190	1
INFORMATION STORAGE AND PROCESSING	Translation, ribosomal structure and biogenesis	Methionine aminopeptidase	COG0024	1
INFORMATION STORAGE AND PROCESSING	Translation, ribosomal structure and biogenesis	Methionyl-tRNA formyltransferase	COG0223	1
INFORMATION STORAGE AND PROCESSING	Translation, ribosomal structure and biogenesis	Methionyl-tRNA synthetase	COG0143	2
INFORMATION STORAGE AND PROCESSING	Translation, ribosomal structure and biogenesis	Methylase of polypeptide chain release factors	COG2890	1
INFORMATION STORAGE AND PROCESSING	Translation, ribosomal structure and biogenesis	N-formylmethionyl-tRNA deformylase	COG0242	2
INFORMATION STORAGE AND PROCESSING	Translation, ribosomal structure and biogenesis	NAD(FAD)-utilizing enzyme possibly involved in translation	COG1206	1
INFORMATION STORAGE AND PROCESSING	Translation, ribosomal structure and biogenesis	Peptide chain release factor RF-3	COG4108	1
INFORMATION STORAGE AND PROCESSING	Translation, ribosomal structure and biogenesis	Peptidyl-tRNA hydrolase	COG0193	1
INFORMATION STORAGE AND PROCESSING	Translation, ribosomal structure and biogenesis	Phenylalanyl-tRNA synthetase alpha subunit	COG0016	1
INFORMATION STORAGE AND PROCESSING	Translation, ribosomal structure and biogenesis	Phenylalanyl-tRNA synthetase beta subunit	COG0072	2
INFORMATION STORAGE AND PROCESSING	Translation, ribosomal structure and biogenesis	Predicted GTPase, probable translation factor	COG0012	1
INFORMATION STORAGE AND PROCESSING	Translation, ribosomal structure and biogenesis	Predicted RNA binding protein (contains ribosomal protein S1 domain)	COG1098	2
INFORMATION STORAGE AND PROCESSING	Translation, ribosomal structure and biogenesis	Predicted RNA-binding protein containing KH domain, possibly ribosomal protein	COG1534	1
INFORMATION STORAGE AND PROCESSING	Translation, ribosomal structure and biogenesis	Predicted rRNA methylase	COG1189	1
INFORMATION STORAGE AND PROCESSING	Translation, ribosomal structure and biogenesis	Predicted rRNA methylase (SpoU class)	COG0219	1
INFORMATION STORAGE AND PROCESSING	Translation, ribosomal structure and biogenesis	Predicted ribosomal protein	COG2868	1
INFORMATION STORAGE AND PROCESSING	Translation, ribosomal structure and biogenesis	Predicted tRNA(5-methylaminomethyl-2-thiouridylate) methyltransferase, contains the PP-loop ATPase domain	COG0482	1
INFORMATION STORAGE AND PROCESSING	Translation, ribosomal structure and biogenesis	Prolyl-tRNA synthetase	COG0442	1
INFORMATION STORAGE AND PROCESSING	Translation, ribosomal structure and biogenesis	Protein chain release factor A	COG0216	1
INFORMATION STORAGE AND PROCESSING	Translation, ribosomal structure and biogenesis	Protein chain release factor B	COG1186	1
INFORMATION STORAGE AND PROCESSING	Translation, ribosomal structure and biogenesis	Pseudouridine synthase	COG0130	1
INFORMATION STORAGE AND PROCESSING	Translation, ribosomal structure and biogenesis	Pseudouridylate synthase	COG0101	1
INFORMATION STORAGE AND PROCESSING	Translation, ribosomal structure and biogenesis	Pseudouridylate synthases, 23S RNA-specific	COG0564	5
INFORMATION STORAGE AND PROCESSING	Translation, ribosomal structure and biogenesis	Putative translation factor (SUA5)	COG0009	1
INFORMATION STORAGE AND PROCESSING	Translation, ribosomal structure and biogenesis	Putative translation initiation inhibitor, yjgF family	COG0251	1
INFORMATION STORAGE AND PROCESSING	Translation, ribosomal structure and biogenesis	Queuine/archaeosine tRNA-ribosyltransferase	COG0343	1
INFORMATION STORAGE AND PROCESSING	Translation, ribosomal structure and biogenesis	RNA-binding protein involved in rRNA processing	COG3277	1
INFORMATION STORAGE AND PROCESSING	Translation, ribosomal structure and biogenesis	RNA:NAD 2'-phosphotransferase	COG1859	1
INFORMATION STORAGE AND PROCESSING	Translation, ribosomal structure and biogenesis	RNase P protein component	COG0594	1
INFORMATION STORAGE AND PROCESSING	Translation, ribosomal structure and biogenesis	Ribosomal protein HS6-type (S12/L30/L7a)	COG1358	1
INFORMATION STORAGE AND PROCESSING	Translation, ribosomal structure and biogenesis	Ribosomal protein L1	COG0081	1
INFORMATION STORAGE AND PROCESSING	Translation, ribosomal structure and biogenesis	Ribosomal protein L10	COG0244	1
INFORMATION STORAGE AND PROCESSING	Translation, ribosomal structure and biogenesis	Ribosomal protein L11	COG0080	1
INFORMATION STORAGE AND PROCESSING	Translation, ribosomal structure and biogenesis	Ribosomal protein L11 methylase	COG2264	1
INFORMATION STORAGE AND PROCESSING	Translation, ribosomal structure and biogenesis	Ribosomal protein L13	COG0102	1
INFORMATION STORAGE AND PROCESSING	Translation, ribosomal structure and biogenesis	Ribosomal protein L14	COG0093	1
INFORMATION STORAGE AND PROCESSING	Translation, ribosomal structure and biogenesis	Ribosomal protein L15	COG0200	1
INFORMATION STORAGE AND PROCESSING	Translation, ribosomal structure and biogenesis	Ribosomal protein L16/L10E	COG0197	1
INFORMATION STORAGE AND PROCESSING	Translation, ribosomal structure and biogenesis	Ribosomal protein L17	COG0203	1
INFORMATION STORAGE AND PROCESSING	Translation, ribosomal structure and biogenesis	Ribosomal protein L18	COG0256	1
INFORMATION STORAGE AND PROCESSING	Translation, ribosomal structure and biogenesis	Ribosomal protein L19	COG0335	1
INFORMATION STORAGE AND PROCESSING	Translation, ribosomal structure and biogenesis	Ribosomal protein L2	COG0090	1
INFORMATION STORAGE AND PROCESSING	Translation, ribosomal structure and biogenesis	Ribosomal protein L20	COG0292	1
INFORMATION STORAGE AND PROCESSING	Translation, ribosomal structure and biogenesis	Ribosomal protein L21	COG0261	2
INFORMATION STORAGE AND PROCESSING	Translation, ribosomal structure and biogenesis	Ribosomal protein L22	COG0091	1
INFORMATION STORAGE AND PROCESSING	Translation, ribosomal structure and biogenesis	Ribosomal protein L23	COG0089	1
INFORMATION STORAGE AND PROCESSING	Translation, ribosomal structure and biogenesis	Ribosomal protein L24	COG0198	1
INFORMATION STORAGE AND PROCESSING	Translation, ribosomal structure and biogenesis	Ribosomal protein L27	COG0211	1
INFORMATION STORAGE AND PROCESSING	Translation, ribosomal structure and biogenesis	Ribosomal protein L28	COG0227	1
INFORMATION STORAGE AND PROCESSING	Translation, ribosomal structure and biogenesis	Ribosomal protein L29	COG0255	1
INFORMATION STORAGE AND PROCESSING	Translation, ribosomal structure and biogenesis	Ribosomal protein L3	COG0087	1
INFORMATION STORAGE AND PROCESSING	Translation, ribosomal structure and biogenesis	Ribosomal protein L30/L7E	COG1841	1
INFORMATION STORAGE AND PROCESSING	Translation, ribosomal structure and biogenesis	Ribosomal protein L31	COG0254	1
INFORMATION STORAGE AND PROCESSING	Translation, ribosomal structure and biogenesis	Ribosomal protein L32	COG0333	1
INFORMATION STORAGE AND PROCESSING	Translation, ribosomal structure and biogenesis	Ribosomal protein L33	COG0267	3
INFORMATION STORAGE AND PROCESSING	Translation, ribosomal structure and biogenesis	Ribosomal protein L34	COG0230	1
INFORMATION STORAGE AND PROCESSING	Translation, ribosomal structure and biogenesis	Ribosomal protein L35	COG0291	1
INFORMATION STORAGE AND PROCESSING	Translation, ribosomal structure and biogenesis	Ribosomal protein L4	COG0088	1
INFORMATION STORAGE AND PROCESSING	Translation, ribosomal structure and biogenesis	Ribosomal protein L5	COG0094	1
INFORMATION STORAGE AND PROCESSING	Translation, ribosomal structure and biogenesis	Ribosomal protein L6P/L9E	COG0097	1
INFORMATION STORAGE AND PROCESSING	Translation, ribosomal structure and biogenesis	Ribosomal protein L7/L12	COG0222	1
INFORMATION STORAGE AND PROCESSING	Translation, ribosomal structure and biogenesis	Ribosomal protein L9	COG0359	1
INFORMATION STORAGE AND PROCESSING	Translation, ribosomal structure and biogenesis	Ribosomal protein S1	COG0539	2
INFORMATION STORAGE AND PROCESSING	Translation, ribosomal structure and biogenesis	Ribosomal protein S10	COG0051	1
INFORMATION STORAGE AND PROCESSING	Translation, ribosomal structure and biogenesis	Ribosomal protein S11	COG0100	1
INFORMATION STORAGE AND PROCESSING	Translation, ribosomal structure and biogenesis	Ribosomal protein S12	COG0048	1
INFORMATION STORAGE AND PROCESSING	Translation, ribosomal structure and biogenesis	Ribosomal protein S13	COG0099	1
INFORMATION STORAGE AND PROCESSING	Translation, ribosomal structure and biogenesis	Ribosomal protein S14	COG0199	1
INFORMATION STORAGE AND PROCESSING	Translation, ribosomal structure and biogenesis	Ribosomal protein S15P/S13E	COG0184	1
INFORMATION STORAGE AND PROCESSING	Translation, ribosomal structure and biogenesis	Ribosomal protein S16	COG0228	1
INFORMATION STORAGE AND PROCESSING	Translation, ribosomal structure and biogenesis	Ribosomal protein S17	COG0186	1
INFORMATION STORAGE AND PROCESSING	Translation, ribosomal structure and biogenesis	Ribosomal protein S18	COG0238	1
INFORMATION STORAGE AND PROCESSING	Translation, ribosomal structure and biogenesis	Ribosomal protein S19	COG0185	1
INFORMATION STORAGE AND PROCESSING	Translation, ribosomal structure and biogenesis	Ribosomal protein S2	COG0052	1
INFORMATION STORAGE AND PROCESSING	Translation, ribosomal structure and biogenesis	Ribosomal protein S20	COG0268	1
INFORMATION STORAGE AND PROCESSING	Translation, ribosomal structure and biogenesis	Ribosomal protein S21	COG0828	1
INFORMATION STORAGE AND PROCESSING	Translation, ribosomal structure and biogenesis	Ribosomal protein S3	COG0092	1
INFORMATION STORAGE AND PROCESSING	Translation, ribosomal structure and biogenesis	Ribosomal protein S4 and related proteins	COG0522	1
INFORMATION STORAGE AND PROCESSING	Translation, ribosomal structure and biogenesis	Ribosomal protein S5	COG0098	1
INFORMATION STORAGE AND PROCESSING	Translation, ribosomal structure and biogenesis	Ribosomal protein S6	COG0360	1
INFORMATION STORAGE AND PROCESSING	Translation, ribosomal structure and biogenesis	Ribosomal protein S7	COG0049	1
INFORMATION STORAGE AND PROCESSING	Translation, ribosomal structure and biogenesis	Ribosomal protein S8	COG0096	1
INFORMATION STORAGE AND PROCESSING	Translation, ribosomal structure and biogenesis	Ribosomal protein S9	COG0103	1
INFORMATION STORAGE AND PROCESSING	Translation, ribosomal structure and biogenesis	Ribosome recycling factor	COG0233	2
INFORMATION STORAGE AND PROCESSING	Translation, ribosomal structure and biogenesis	Ribosome-associated chaperone zuotin	COG5269	1
INFORMATION STORAGE AND PROCESSING	Translation, ribosomal structure and biogenesis	Ribosome-associated heat shock protein implicated in the recycling of the 50S subunit (S4 paralog)	COG1188	1
INFORMATION STORAGE AND PROCESSING	Translation, ribosomal structure and biogenesis	Ribosome-associated protein Y (PSrp-1)	COG1544	1
INFORMATION STORAGE AND PROCESSING	Translation, ribosomal structure and biogenesis	Ribosome-binding factor A	COG0858	1
INFORMATION STORAGE AND PROCESSING	Translation, ribosomal structure and biogenesis	RimM protein, required for 16S rRNA processing	COG0806	1
INFORMATION STORAGE AND PROCESSING	Translation, ribosomal structure and biogenesis	S-adenosylmethionine:tRNA-ribosyltransferase-isomerase (queuine synthetase)	COG0809	1
INFORMATION STORAGE AND PROCESSING	Translation, ribosomal structure and biogenesis	SAM-dependent methyltransferases related to tRNA (uracil-5-)-methyltransferase	COG2265	3
INFORMATION STORAGE AND PROCESSING	Translation, ribosomal structure and biogenesis	Selenocysteine-specific translation elongation factor	COG3276	1
INFORMATION STORAGE AND PROCESSING	Translation, ribosomal structure and biogenesis	Seryl-tRNA synthetase	COG0172	2
INFORMATION STORAGE AND PROCESSING	Translation, ribosomal structure and biogenesis	Threonyl-tRNA synthetase	COG0441	1
INFORMATION STORAGE AND PROCESSING	Translation, ribosomal structure and biogenesis	Translation elongation factor P (EF-P)/translation initiation factor 5A (eIF-5A)	COG0231	1
INFORMATION STORAGE AND PROCESSING	Translation, ribosomal structure and biogenesis	Translation elongation factor Ts	COG0264	1
INFORMATION STORAGE AND PROCESSING	Translation, ribosomal structure and biogenesis	Translation elongation factors (GTPases)	COG0480	1
INFORMATION STORAGE AND PROCESSING	Translation, ribosomal structure and biogenesis	Translation initiation factor 1 (IF-1)	COG0361	1
INFORMATION STORAGE AND PROCESSING	Translation, ribosomal structure and biogenesis	Translation initiation factor 2 (IF-2; GTPase)	COG0532	1
INFORMATION STORAGE AND PROCESSING	Translation, ribosomal structure and biogenesis	Translation initiation factor 3 (IF-3)	COG0290	1
INFORMATION STORAGE AND PROCESSING	Translation, ribosomal structure and biogenesis	Tryptophanyl-tRNA synthetase	COG0180	1
INFORMATION STORAGE AND PROCESSING	Translation, ribosomal structure and biogenesis	Tyrosyl-tRNA synthetase	COG0162	1
INFORMATION STORAGE AND PROCESSING	Translation, ribosomal structure and biogenesis	Uncharacterized domain/protein associated with RNAses G and E	COG3557	1
INFORMATION STORAGE AND PROCESSING	Translation, ribosomal structure and biogenesis	Valyl-tRNA synthetase	COG0525	3
INFORMATION STORAGE AND PROCESSING	Translation, ribosomal structure and biogenesis	rRNA methylases	COG0566	2
INFORMATION STORAGE AND PROCESSING	Translation, ribosomal structure and biogenesis	tRNA and rRNA cytosine-C5-methylases	COG0144	2
INFORMATION STORAGE AND PROCESSING	Translation, ribosomal structure and biogenesis	tRNA delta(2)-isopentenylpyrophosphate transferase	COG0324	1
INFORMATION STORAGE AND PROCESSING	Translation, ribosomal structure and biogenesis	tRNA nucleotidyltransferase/poly(A) polymerase	COG0617	1
INFORMATION STORAGE AND PROCESSING	Translation, ribosomal structure and biogenesis	tRNA-(guanine-N1)-methyltransferase	COG0336	2
INFORMATION STORAGE AND PROCESSING	Translation, ribosomal structure and biogenesis	tRNA-dihydrouridine synthase	COG0042	1
METABOLISM	Amino acid transport and metabolism	3-dehydroquinate dehydratase	COG0710	2
METABOLISM	Amino acid transport and metabolism	3-dehydroquinate synthetase	COG0337	1
METABOLISM	Amino acid transport and metabolism	3-deoxy-D-arabino-heptulosonate 7-phosphate (DAHP) synthase	COG2876	1
METABOLISM	Amino acid transport and metabolism	3-isopropylmalate dehydratase large subunit	COG0065	1
METABOLISM	Amino acid transport and metabolism	3-isopropylmalate dehydratase small subunit	COG0066	1
METABOLISM	Amino acid transport and metabolism	4-aminobutyrate aminotransferase and related aminotransferases	COG0160	1
METABOLISM	Amino acid transport and metabolism	5,10-methylenetetrahydrofolate reductase	COG0685	2
METABOLISM	Amino acid transport and metabolism	5-enolpyruvylshikimate-3-phosphate synthase	COG0128	1
METABOLISM	Amino acid transport and metabolism	ABC-type amino acid transport system, permease component	COG0765	9
METABOLISM	Amino acid transport and metabolism	ABC-type amino acid transport/signal transduction systems, periplasmic component/domain	COG0834	7
METABOLISM	Amino acid transport and metabolism	ABC-type branched-chain amino acid transport system, permease component	COG4177	1
METABOLISM	Amino acid transport and metabolism	ABC-type branched-chain amino acid transport systems, ATPase component	COG0410	2
METABOLISM	Amino acid transport and metabolism	ABC-type branched-chain amino acid transport systems, ATPase component	COG0411	1
METABOLISM	Amino acid transport and metabolism	ABC-type branched-chain amino acid transport systems, periplasmic component	COG0683	1
METABOLISM	Amino acid transport and metabolism	ABC-type dipeptide transport system, periplasmic component	COG0747	1
METABOLISM	Amino acid transport and metabolism	ABC-type dipeptide/oligopeptide/nickel transport system, ATPase component	COG0444	2
METABOLISM	Amino acid transport and metabolism	ABC-type dipeptide/oligopeptide/nickel transport systems, permease components	COG0601	2
METABOLISM	Amino acid transport and metabolism	ABC-type dipeptide/oligopeptide/nickel transport systems, permease components	COG1173	3
METABOLISM	Amino acid transport and metabolism	ABC-type oligopeptide transport system, periplasmic component	COG4166	11
METABOLISM	Amino acid transport and metabolism	ABC-type polar amino acid transport system, ATPase component	COG1126	6
METABOLISM	Amino acid transport and metabolism	ABC-type proline/glycine betaine transport system, ATPase component	COG4175	1
METABOLISM	Amino acid transport and metabolism	ABC-type proline/glycine betaine transport system, permease component	COG4176	1
METABOLISM	Amino acid transport and metabolism	ABC-type proline/glycine betaine transport systems, ATPase components	COG1125	1
METABOLISM	Amino acid transport and metabolism	ABC-type proline/glycine betaine transport systems, periplasmic components	COG2113	2
METABOLISM	Amino acid transport and metabolism	ABC-type spermidine/putrescine transport system, permease component I	COG1176	1
METABOLISM	Amino acid transport and metabolism	ABC-type spermidine/putrescine transport system, permease component II	COG1177	1
METABOLISM	Amino acid transport and metabolism	ABC-type spermidine/putrescine transport systems, ATPase components	COG3842	2
METABOLISM	Amino acid transport and metabolism	ATP phosphoribosyltransferase	COG0040	1
METABOLISM	Amino acid transport and metabolism	ATP phosphoribosyltransferase involved in histidine biosynthesis	COG3705	1
METABOLISM	Amino acid transport and metabolism	Acetylglutamate kinase	COG0548	1
METABOLISM	Amino acid transport and metabolism	Acetylglutamate semialdehyde dehydrogenase	COG0002	1
METABOLISM	Amino acid transport and metabolism	Acetylornithine deacetylase/Succinyl-diaminopimelate desuccinylase and related deacylases	COG0624	6
METABOLISM	Amino acid transport and metabolism	Amino acid transporters	COG0531	10
METABOLISM	Amino acid transport and metabolism	Amino acid transporters	COG0833	3
METABOLISM	Amino acid transport and metabolism	Aminopeptidase C	COG3579	2
METABOLISM	Amino acid transport and metabolism	Aminopeptidase N	COG0308	3
METABOLISM	Amino acid transport and metabolism	Anthranilate phosphoribosyltransferase	COG0547	1
METABOLISM	Amino acid transport and metabolism	Anthranilate/para-aminobenzoate synthases component I	COG0147	1
METABOLISM	Amino acid transport and metabolism	Anthranilate/para-aminobenzoate synthases component II	COG0512	1
METABOLISM	Amino acid transport and metabolism	Arginine deiminase	COG2235	1
METABOLISM	Amino acid transport and metabolism	Argininosuccinate lyase	COG0165	1
METABOLISM	Amino acid transport and metabolism	Argininosuccinate synthase	COG0137	1
METABOLISM	Amino acid transport and metabolism	Asparagine synthase (glutamine-hydrolyzing)	COG0367	1
METABOLISM	Amino acid transport and metabolism	Aspartate ammonia-lyase	COG1027	2
METABOLISM	Amino acid transport and metabolism	Aspartate-semialdehyde dehydrogenase	COG0136	2
METABOLISM	Amino acid transport and metabolism	Aspartate/tyrosine/aromatic aminotransferase	COG0436	8
METABOLISM	Amino acid transport and metabolism	Aspartokinases	COG0527	2
METABOLISM	Amino acid transport and metabolism	Aspartyl aminopeptidase	COG1362	1
METABOLISM	Amino acid transport and metabolism	Bifunctional PLP-dependent enzyme with beta-cystathionase and maltose regulon repressor activities	COG1168	2
METABOLISM	Amino acid transport and metabolism	Branched-chain amino acid ABC-type transport system, permease components	COG0559	1
METABOLISM	Amino acid transport and metabolism	Branched-chain amino acid aminotransferase/4-amino-4-deoxychorismate lyase	COG0115	2
METABOLISM	Amino acid transport and metabolism	Branched-chain amino acid permeases	COG1114	3
METABOLISM	Amino acid transport and metabolism	Carbamate kinase	COG0549	3
METABOLISM	Amino acid transport and metabolism	Carbamoylphosphate synthase large subunit (split gene in MJ)	COG0458	4
METABOLISM	Amino acid transport and metabolism	Carbamoylphosphate synthase small subunit	COG0505	2
METABOLISM	Amino acid transport and metabolism	Chorismate mutase	COG1605	1
METABOLISM	Amino acid transport and metabolism	Chorismate synthase	COG0082	2
METABOLISM	Amino acid transport and metabolism	Cystathionine beta-lyases/cystathionine gamma-synthases	COG0626	4
METABOLISM	Amino acid transport and metabolism	Cysteine sulfinate desulfinase/cysteine desulfurase and related enzymes	COG1104	2
METABOLISM	Amino acid transport and metabolism	Cysteine synthase	COG0031	1
METABOLISM	Amino acid transport and metabolism	D-serine dehydratase	COG3048	1
METABOLISM	Amino acid transport and metabolism	Di- and tripeptidases	COG2195	3
METABOLISM	Amino acid transport and metabolism	Diaminopimelate decarboxylase	COG0019	2
METABOLISM	Amino acid transport and metabolism	Diaminopimelate epimerase	COG0253	1
METABOLISM	Amino acid transport and metabolism	Dihydrodipicolinate reductase	COG0289	1
METABOLISM	Amino acid transport and metabolism	Dihydrodipicolinate synthase/N-acetylneuraminate lyase	COG0329	1
METABOLISM	Amino acid transport and metabolism	Dihydroxyacid dehydratase/phosphogluconate dehydratase	COG0129	1
METABOLISM	Amino acid transport and metabolism	Dipeptidase	COG4690	5
METABOLISM	Amino acid transport and metabolism	Dipeptide/tripeptide permease	COG3104	1
METABOLISM	Amino acid transport and metabolism	Dipeptidyl aminopeptidases/acylaminoacyl-peptidases	COG1506	1
METABOLISM	Amino acid transport and metabolism	Ethanolamine ammonia-lyase, large subunit	COG4303	1
METABOLISM	Amino acid transport and metabolism	Ethanolamine ammonia-lyase, small subunit	COG4302	1
METABOLISM	Amino acid transport and metabolism	Ethanolamine utilization protein, possible chaperonin protecting lyase from inhibition	COG4819	1
METABOLISM	Amino acid transport and metabolism	Gamma-aminobutyrate permease and related permeases	COG1113	6
METABOLISM	Amino acid transport and metabolism	Gamma-glutamyl phosphate reductase	COG0014	1
METABOLISM	Amino acid transport and metabolism	Glutamate 5-kinase	COG0263	1
METABOLISM	Amino acid transport and metabolism	Glutamate dehydrogenase/leucine dehydrogenase	COG0334	1
METABOLISM	Amino acid transport and metabolism	Glutamate formiminotransferase	COG3643	1
METABOLISM	Amino acid transport and metabolism	Glutamate synthase domain 2	COG0069	1
METABOLISM	Amino acid transport and metabolism	Glutamine amidotransferase	COG0118	1
METABOLISM	Amino acid transport and metabolism	Glutamine synthetase	COG0174	2
METABOLISM	Amino acid transport and metabolism	Glycine cleavage system H protein (lipoate-binding)	COG0509	5
METABOLISM	Amino acid transport and metabolism	Glycine/D-amino acid oxidases (deaminating)	COG0665	1
METABOLISM	Amino acid transport and metabolism	Glycine/serine hydroxymethyltransferase	COG0112	2
METABOLISM	Amino acid transport and metabolism	Histidinol dehydrogenase	COG0141	1
METABOLISM	Amino acid transport and metabolism	Histidinol phosphatase and related hydrolases of the PHP family	COG1387	1
METABOLISM	Amino acid transport and metabolism	Histidinol-phosphate/aromatic aminotransferase and cobyric acid decarboxylase	COG0079	2
METABOLISM	Amino acid transport and metabolism	Homocysteine/selenocysteine methylase (S-methylmethionine-dependent)	COG2040	1
METABOLISM	Amino acid transport and metabolism	Homoserine dehydrogenase	COG0460	1
METABOLISM	Amino acid transport and metabolism	Homoserine kinase	COG0083	2
METABOLISM	Amino acid transport and metabolism	Homoserine trans-succinylase	COG1897	1
METABOLISM	Amino acid transport and metabolism	Imidazoleglycerol-phosphate dehydratase	COG0131	1
METABOLISM	Amino acid transport and metabolism	Imidazoleglycerol-phosphate synthase	COG0107	1
METABOLISM	Amino acid transport and metabolism	Indole-3-glycerol phosphate synthase	COG0134	1
METABOLISM	Amino acid transport and metabolism	Isopropylmalate/homocitrate/citramalate synthases	COG0119	1
METABOLISM	Amino acid transport and metabolism	Ketol-acid reductoisomerase	COG0059	1
METABOLISM	Amino acid transport and metabolism	L-aminopeptidase/D-esterase	COG3191	1
METABOLISM	Amino acid transport and metabolism	L-asparaginase/archaeal Glu-tRNAGln amidotransferase subunit D	COG0252	1
METABOLISM	Amino acid transport and metabolism	Lactoylglutathione lyase and related lyases	COG0346	5
METABOLISM	Amino acid transport and metabolism	Lysine 2,3-aminomutase	COG1509	1
METABOLISM	Amino acid transport and metabolism	Lysophospholipase L1 and related esterases	COG2755	4
METABOLISM	Amino acid transport and metabolism	Methionine synthase I, cobalamin-binding domain	COG1410	3
METABOLISM	Amino acid transport and metabolism	Methionine synthase II (cobalamin-independent)	COG0620	4
METABOLISM	Amino acid transport and metabolism	N-acetylglutamate synthase (N-acetylornithine aminotransferase)	COG1364	1
METABOLISM	Amino acid transport and metabolism	N-formylglutamate amidohydrolase	COG3741	1
METABOLISM	Amino acid transport and metabolism	N-methylhydantoinase B/acetone carboxylase, alpha subunit	COG0146	2
METABOLISM	Amino acid transport and metabolism	NADPH-dependent glutamate synthase beta chain and related oxidoreductases	COG0493	1
METABOLISM	Amino acid transport and metabolism	O-acetylhomoserine sulfhydrylase	COG2873	2
METABOLISM	Amino acid transport and metabolism	Oligoendopeptidase F	COG1164	1
METABOLISM	Amino acid transport and metabolism	Ornithine carbamoyltransferase	COG0078	2
METABOLISM	Amino acid transport and metabolism	Ornithine/acetylornithine aminotransferase	COG4992	1
METABOLISM	Amino acid transport and metabolism	Peptidase E	COG3340	1
METABOLISM	Amino acid transport and metabolism	Peptidylarginine deiminase and related enzymes	COG2957	3
METABOLISM	Amino acid transport and metabolism	Phosphoribosyl-AMP cyclohydrolase	COG0139	2
METABOLISM	Amino acid transport and metabolism	Phosphoribosyl-ATP pyrophosphohydrolase	COG0140	1
METABOLISM	Amino acid transport and metabolism	Phosphoribosylanthranilate isomerase	COG0135	1
METABOLISM	Amino acid transport and metabolism	Phosphoribosylformimino-5-aminoimidazole carboxamide ribonucleotide (ProFAR) isomerase	COG0106	1
METABOLISM	Amino acid transport and metabolism	Predicted amino acid aldolase or racemase	COG3616	1
METABOLISM	Amino acid transport and metabolism	Predicted branched-chain amino acid permease (azaleucine resistance)	COG1296	2
METABOLISM	Amino acid transport and metabolism	Prephenate dehydratase	COG0077	1
METABOLISM	Amino acid transport and metabolism	Prephenate dehydrogenase	COG0287	1
METABOLISM	Amino acid transport and metabolism	Pyrroline-5-carboxylate reductase	COG0345	1
METABOLISM	Amino acid transport and metabolism	Selenocysteine lyase	COG0520	1
METABOLISM	Amino acid transport and metabolism	Serine acetyltransferase	COG1045	1
METABOLISM	Amino acid transport and metabolism	Shikimate 5-dehydrogenase	COG0169	1
METABOLISM	Amino acid transport and metabolism	Shikimate kinase	COG0703	1
METABOLISM	Amino acid transport and metabolism	Spermidine/putrescine-binding periplasmic protein	COG0687	2
METABOLISM	Amino acid transport and metabolism	Tetrahydrodipicolinate N-succinyltransferase	COG2171	1
METABOLISM	Amino acid transport and metabolism	Thiamine pyrophosphate-requiring enzymes [acetolactate synthase, pyruvate dehydrogenase (cytochrome), glyoxylate carboligase, phosphonopyruvate decarboxylase]	COG0028	8
METABOLISM	Amino acid transport and metabolism	Threonine dehydratase	COG1171	2
METABOLISM	Amino acid transport and metabolism	Threonine dehydrogenase and related Zn-dependent dehydrogenases	COG1063	2
METABOLISM	Amino acid transport and metabolism	Threonine synthase	COG0498	1
METABOLISM	Amino acid transport and metabolism	Tryptophan synthase alpha chain	COG0159	1
METABOLISM	Amino acid transport and metabolism	Tryptophan synthase beta chain	COG0133	1
METABOLISM	Amino acid transport and metabolism	Xaa-Pro aminopeptidase	COG0006	2
METABOLISM	Amino acid transport and metabolism	Zn-dependent dipeptidase, microsomal dipeptidase homolog	COG2355	1
METABOLISM	Carbohydrate transport and metabolism	2,4-dihydroxyhept-2-ene-1,7-dioic acid aldolase	COG3836	1
METABOLISM	Carbohydrate transport and metabolism	3-carboxymuconate cyclase	COG2706	1
METABOLISM	Carbohydrate transport and metabolism	3-hexulose-6-phosphate synthase and related proteins	COG0269	1
METABOLISM	Carbohydrate transport and metabolism	3-phosphoglycerate kinase	COG0126	1
METABOLISM	Carbohydrate transport and metabolism	4-alpha-glucanotransferase	COG1640	1
METABOLISM	Carbohydrate transport and metabolism	6-phosphogluconate dehydrogenase	COG0362	1
METABOLISM	Carbohydrate transport and metabolism	ABC-type polysaccharide/polyol phosphate export systems, permease component	COG1682	1
METABOLISM	Carbohydrate transport and metabolism	ABC-type polysaccharide/polyol phosphate transport system, ATPase component	COG1134	1
METABOLISM	Carbohydrate transport and metabolism	ABC-type ribose transport system, auxiliary component	COG1869	1
METABOLISM	Carbohydrate transport and metabolism	ABC-type sugar transport system, periplasmic component	COG1653	2
METABOLISM	Carbohydrate transport and metabolism	ABC-type sugar transport system, permease component	COG0395	2
METABOLISM	Carbohydrate transport and metabolism	ABC-type sugar transport systems, ATPase components	COG3839	1
METABOLISM	Carbohydrate transport and metabolism	ABC-type sugar transport systems, permease components	COG1175	1
METABOLISM	Carbohydrate transport and metabolism	ABC-type xylose transport system, permease component	COG4214	1
METABOLISM	Carbohydrate transport and metabolism	Alpha-L-arabinofuranosidase	COG3534	1
METABOLISM	Carbohydrate transport and metabolism	Alpha-galactosidase	COG3345	2
METABOLISM	Carbohydrate transport and metabolism	Arabinogalactan endo-1,4-beta-galactosidase	COG3867	2
METABOLISM	Carbohydrate transport and metabolism	Arabinose efflux permease	COG2814	66
METABOLISM	Carbohydrate transport and metabolism	Archaeal fructose-1,6-bisphosphatase and related enzymes of inositol monophosphatase family	COG0483	1
METABOLISM	Carbohydrate transport and metabolism	Beta-galactosidase/beta-glucuronidase	COG3250	1
METABOLISM	Carbohydrate transport and metabolism	Beta-glucanase/Beta-glucan synthetase	COG2273	1
METABOLISM	Carbohydrate transport and metabolism	Beta-glucosidase-related glycosidases	COG1472	1
METABOLISM	Carbohydrate transport and metabolism	Beta-xylosidase	COG3507	1
METABOLISM	Carbohydrate transport and metabolism	Capsular polysaccharide biosynthesis protein	COG4464	1
METABOLISM	Carbohydrate transport and metabolism	Cellulase M and related proteins	COG1363	2
METABOLISM	Carbohydrate transport and metabolism	Chitinase	COG3325	1
METABOLISM	Carbohydrate transport and metabolism	Chitinase	COG3469	1
METABOLISM	Carbohydrate transport and metabolism	D-mannonate dehydratase	COG1312	3
METABOLISM	Carbohydrate transport and metabolism	Endoglucanase	COG2730	1
METABOLISM	Carbohydrate transport and metabolism	Enolase	COG0148	2
METABOLISM	Carbohydrate transport and metabolism	Fructosamine-3-kinase	COG3001	4
METABOLISM	Carbohydrate transport and metabolism	Fructose-1,6-bisphosphate aldolase	COG3588	1
METABOLISM	Carbohydrate transport and metabolism	Fructose-2,6-bisphosphatase	COG0406	9
METABOLISM	Carbohydrate transport and metabolism	Fucose 4-O-acetylase and related acetyltransferases	COG3594	3
METABOLISM	Carbohydrate transport and metabolism	Fucose permease	COG0738	1
METABOLISM	Carbohydrate transport and metabolism	Galactokinase	COG0153	1
METABOLISM	Carbohydrate transport and metabolism	Galactose mutarotase and related enzymes	COG2017	2
METABOLISM	Carbohydrate transport and metabolism	Galactose-1-phosphate uridyltransferase	COG4468	1
METABOLISM	Carbohydrate transport and metabolism	Glucose-6-phosphate 1-dehydrogenase	COG0364	1
METABOLISM	Carbohydrate transport and metabolism	Glucose-6-phosphate isomerase	COG0166	1
METABOLISM	Carbohydrate transport and metabolism	Glyceraldehyde-3-phosphate dehydrogenase/erythrose-4-phosphate dehydrogenase	COG0057	3
METABOLISM	Carbohydrate transport and metabolism	Glycerate kinase	COG1929	1
METABOLISM	Carbohydrate transport and metabolism	Glycerol uptake facilitator and related permeases (Major Intrinsic Protein Family)	COG0580	1
METABOLISM	Carbohydrate transport and metabolism	Glycogen debranching enzyme	COG3408	1
METABOLISM	Carbohydrate transport and metabolism	Glycosidases	COG0366	5
METABOLISM	Carbohydrate transport and metabolism	Golgi nucleoside diphosphatase	COG5371	1
METABOLISM	Carbohydrate transport and metabolism	H+/gluconate symporter and related permeases	COG2610	2
METABOLISM	Carbohydrate transport and metabolism	Maltooligosyl trehalose synthase	COG3280	3
METABOLISM	Carbohydrate transport and metabolism	N-acetyl-beta-hexosaminidase	COG3525	1
METABOLISM	Carbohydrate transport and metabolism	N-acetylglucosamine-6-phosphate deacetylase	COG1820	1
METABOLISM	Carbohydrate transport and metabolism	Na+/melibiose symporter and related transporters	COG2211	8
METABOLISM	Carbohydrate transport and metabolism	Neuraminidase (sialidase)	COG4409	1
METABOLISM	Carbohydrate transport and metabolism	PEP phosphonomutase and related enzymes	COG2513	1
METABOLISM	Carbohydrate transport and metabolism	Pentose-5-phosphate-3-epimerase	COG0036	2
METABOLISM	Carbohydrate transport and metabolism	Permeases of the drug/metabolite transporter (DMT) superfamily	COG0697	3
METABOLISM	Carbohydrate transport and metabolism	Permeases of the major facilitator superfamily	COG0477	1
METABOLISM	Carbohydrate transport and metabolism	Phosphoenolpyruvate-protein kinase (PTS system EI component in bacteria)	COG1080	1
METABOLISM	Carbohydrate transport and metabolism	Phosphoglycerate mutase 1	COG0588	2
METABOLISM	Carbohydrate transport and metabolism	Phosphoketolase	COG3957	3
METABOLISM	Carbohydrate transport and metabolism	Phosphomannomutase	COG1109	2
METABOLISM	Carbohydrate transport and metabolism	Phosphomannose isomerase	COG1482	1
METABOLISM	Carbohydrate transport and metabolism	Phosphopentomutase	COG1015	2
METABOLISM	Carbohydrate transport and metabolism	Phosphotransferase system IIC components, glucose/maltose/N-acetylglucosamine-specific	COG1263	1
METABOLISM	Carbohydrate transport and metabolism	Phosphotransferase system cellobiose-specific component IIB	COG1440	1
METABOLISM	Carbohydrate transport and metabolism	Phosphotransferase system, HPr-related proteins	COG1925	2
METABOLISM	Carbohydrate transport and metabolism	Phosphotransferase system, mannitol-specific IIBC component	COG2213	1
METABOLISM	Carbohydrate transport and metabolism	Phosphotransferase system, mannose/fructose-specific component IIA	COG2893	1
METABOLISM	Carbohydrate transport and metabolism	Phosphotransferase system, mannose/fructose/N-acetylgalactosamine-specific component IIB	COG3444	1
METABOLISM	Carbohydrate transport and metabolism	Phosphotransferase system, mannose/fructose/N-acetylgalactosamine-specific component IIC	COG3715	1
METABOLISM	Carbohydrate transport and metabolism	Phosphotransferase system, mannose/fructose/N-acetylgalactosamine-specific component IID	COG3716	1
METABOLISM	Carbohydrate transport and metabolism	Predicted 6-phosphogluconate dehydrogenase	COG1023	2
METABOLISM	Carbohydrate transport and metabolism	Predicted sugar kinase	COG0061	1
METABOLISM	Carbohydrate transport and metabolism	Predicted sugar kinase	COG0063	1
METABOLISM	Carbohydrate transport and metabolism	Predicted sugar phosphatases of the HAD superfamily	COG0647	1
METABOLISM	Carbohydrate transport and metabolism	Predicted xylanase/chitin deacetylase	COG0726	2
METABOLISM	Carbohydrate transport and metabolism	Protein involved in beta-1,3-glucan synthesis	COG4282	1
METABOLISM	Carbohydrate transport and metabolism	Putative glucose uptake permease	COG4975	2
METABOLISM	Carbohydrate transport and metabolism	Pyruvate kinase	COG0469	1
METABOLISM	Carbohydrate transport and metabolism	Ribose 5-phosphate isomerase	COG0120	2
METABOLISM	Carbohydrate transport and metabolism	Ribose 5-phosphate isomerase RpiB	COG0698	1
METABOLISM	Carbohydrate transport and metabolism	Ribulose-5-phosphate 4-epimerase and related epimerases and aldolases	COG0235	2
METABOLISM	Carbohydrate transport and metabolism	Sugar (pentulose and hexulose) kinases	COG1070	5
METABOLISM	Carbohydrate transport and metabolism	Sugar kinases, ribokinase family	COG0524	4
METABOLISM	Carbohydrate transport and metabolism	Sugar phosphate isomerases/epimerases	COG1082	1
METABOLISM	Carbohydrate transport and metabolism	Sugar phosphate permease	COG2271	2
METABOLISM	Carbohydrate transport and metabolism	Tagatose-1,6-bisphosphate aldolase	COG3684	1
METABOLISM	Carbohydrate transport and metabolism	Trehalose and maltose hydrolases (possible phosphorylases)	COG1554	3
METABOLISM	Carbohydrate transport and metabolism	Triosephosphate isomerase	COG0149	1
METABOLISM	Carbohydrate transport and metabolism	Xylose isomerase	COG2115	1
METABOLISM	Coenzyme transport and metabolism	1,4-dihydroxy-2-naphthoate octaprenyltransferase	COG1575	1
METABOLISM	Coenzyme transport and metabolism	5,10-methylene-tetrahydrofolate dehydrogenase/Methenyl tetrahydrofolate cyclohydrolase	COG0190	1
METABOLISM	Coenzyme transport and metabolism	5-formyltetrahydrofolate cyclo-ligase	COG0212	1
METABOLISM	Coenzyme transport and metabolism	ABC-type tungstate transport system, permease component	COG2998	1
METABOLISM	Coenzyme transport and metabolism	Aspartate oxidase	COG0029	1
METABOLISM	Coenzyme transport and metabolism	Biotin-(acetyl-CoA carboxylase) ligase	COG0340	1
METABOLISM	Coenzyme transport and metabolism	Cobalamin biosynthesis protein CbiK, Co2+ chelatase	COG4822	1
METABOLISM	Coenzyme transport and metabolism	Cobalamin biosynthesis protein CobD/CbiB	COG1270	1
METABOLISM	Coenzyme transport and metabolism	Cobalamin-5-phosphate synthase	COG0368	3
METABOLISM	Coenzyme transport and metabolism	Cobyric acid synthase	COG1492	1
METABOLISM	Coenzyme transport and metabolism	Coenzyme F390 synthetase	COG1541	1
METABOLISM	Coenzyme transport and metabolism	Dephospho-CoA kinase	COG0237	1
METABOLISM	Coenzyme transport and metabolism	Dethiobiotin synthetase	COG0132	1
METABOLISM	Coenzyme transport and metabolism	Dihydrofolate reductase	COG0262	1
METABOLISM	Coenzyme transport and metabolism	Dihydroneopterin aldolase	COG1539	1
METABOLISM	Coenzyme transport and metabolism	Dihydropteroate synthase and related enzymes	COG0294	1
METABOLISM	Coenzyme transport and metabolism	Dinucleotide-utilizing enzymes involved in molybdopterin and thiamine biosynthesis family 2	COG0476	2
METABOLISM	Coenzyme transport and metabolism	FAD synthase	COG0196	2
METABOLISM	Coenzyme transport and metabolism	Folylpolyglutamate synthase	COG0285	3
METABOLISM	Coenzyme transport and metabolism	GTP cyclohydrolase I	COG0302	1
METABOLISM	Coenzyme transport and metabolism	Gamma-glutamylcysteine synthetase	COG2918	4
METABOLISM	Coenzyme transport and metabolism	Geranylgeranyl pyrophosphate synthase	COG0142	2
METABOLISM	Coenzyme transport and metabolism	Glutamyl-tRNA reductase	COG0373	1
METABOLISM	Coenzyme transport and metabolism	Hydroxyethylthiazole kinase, sugar kinase family	COG2145	1
METABOLISM	Coenzyme transport and metabolism	Hydroxymethylpyrimidine/phosphomethylpyrimidine kinase	COG0351	2
METABOLISM	Coenzyme transport and metabolism	Ketopantoate reductase	COG1893	4
METABOLISM	Coenzyme transport and metabolism	Lipoate synthase	COG0320	1
METABOLISM	Coenzyme transport and metabolism	Lipoate-protein ligase A	COG0095	6
METABOLISM	Coenzyme transport and metabolism	Membrane-associated lipoprotein involved in thiamine biosynthesis	COG1477	3
METABOLISM	Coenzyme transport and metabolism	Methyl coenzyme M reductase, alpha subunit	COG4058	1
METABOLISM	Coenzyme transport and metabolism	Methyl coenzyme M reductase, beta subunit	COG4054	1
METABOLISM	Coenzyme transport and metabolism	Methylase involved in ubiquinone/menaquinone biosynthesis	COG2226	3
METABOLISM	Coenzyme transport and metabolism	NAD synthase	COG0171	2
METABOLISM	Coenzyme transport and metabolism	Nicotinate-nucleotide pyrophosphorylase	COG0157	1
METABOLISM	Coenzyme transport and metabolism	Nicotinic acid mononucleotide adenylyltransferase	COG1057	1
METABOLISM	Coenzyme transport and metabolism	Nicotinic acid phosphoribosyltransferase	COG1488	2
METABOLISM	Coenzyme transport and metabolism	Panthothenate kinase	COG1072	1
METABOLISM	Coenzyme transport and metabolism	Phosphoglycerate dehydrogenase and related dehydrogenases	COG0111	5
METABOLISM	Coenzyme transport and metabolism	Phosphopantetheine adenylyltransferase	COG0669	1
METABOLISM	Coenzyme transport and metabolism	Phosphopantothenoylcysteine synthetase/decarboxylase	COG0452	1
METABOLISM	Coenzyme transport and metabolism	Phosphoserine aminotransferase	COG1932	1
METABOLISM	Coenzyme transport and metabolism	Precorrin-6x reductase	COG2099	1
METABOLISM	Coenzyme transport and metabolism	Predicted HD superfamily hydrolase involved in NAD metabolism	COG1713	2
METABOLISM	Coenzyme transport and metabolism	Predicted glutamine amidotransferase involved in pyridoxine biosynthesis	COG0311	1
METABOLISM	Coenzyme transport and metabolism	Protoheme ferro-lyase (ferrochelatase)	COG0276	2
METABOLISM	Coenzyme transport and metabolism	Pterin-4a-carbinolamine dehydratase	COG2154	1
METABOLISM	Coenzyme transport and metabolism	Pyridoxal/pyridoxine/pyridoxamine kinase	COG2240	1
METABOLISM	Coenzyme transport and metabolism	Pyridoxine biosynthesis enzyme	COG0214	2
METABOLISM	Coenzyme transport and metabolism	S-adenosylmethionine synthetase	COG0192	1
METABOLISM	Coenzyme transport and metabolism	Sulfur transfer protein involved in thiamine biosynthesis	COG2104	1
METABOLISM	Coenzyme transport and metabolism	Thiamine biosynthesis ATP pyrophosphatase	COG0301	1
METABOLISM	Coenzyme transport and metabolism	Thiamine monophosphate synthase	COG0352	2
METABOLISM	Coenzyme transport and metabolism	Thiamine pyrophosphokinase	COG1564	1
METABOLISM	Coenzyme transport and metabolism	Triphosphoribosyl-dephospho-CoA synthetase	COG1767	1
METABOLISM	Coenzyme transport and metabolism	Uncharacterized enzyme of thiazole biosynthesis	COG2022	1
METABOLISM	Energy production and conversion	ABC-type Na+ efflux pump, permease component	COG1668	1
METABOLISM	Energy production and conversion	ABC-type transport system involved in cytochrome bd biosynthesis, ATPase and permease components	COG4988	1
METABOLISM	Energy production and conversion	ABC-type transport system involved in cytochrome bd biosynthesis, fused ATPase and permease components	COG4987	1
METABOLISM	Energy production and conversion	Acetate kinase	COG0282	2
METABOLISM	Energy production and conversion	Acetyl-CoA hydrolase	COG0427	1
METABOLISM	Energy production and conversion	Aconitase A	COG1048	1
METABOLISM	Energy production and conversion	Acylphosphatases	COG1254	1
METABOLISM	Energy production and conversion	Aerobic-type carbon monoxide dehydrogenase, large subunit CoxL/CutL homologs	COG1529	1
METABOLISM	Energy production and conversion	Alcohol dehydrogenase, class IV	COG1454	2
METABOLISM	Energy production and conversion	Aldehyde:ferredoxin oxidoreductase	COG2414	1
METABOLISM	Energy production and conversion	CO dehydrogenase/acetyl-CoA synthase epsilon subunit	COG1880	1
METABOLISM	Energy production and conversion	Cbb3-type cytochrome oxidase, cytochrome c subunit	COG2993	1
METABOLISM	Energy production and conversion	Citrate synthase	COG0372	1
METABOLISM	Energy production and conversion	Coenzyme F420-dependent N5,N10-methylene tetrahydromethanopterin reductase and related flavin-dependent oxidoreductases	COG2141	3
METABOLISM	Energy production and conversion	Cytochrome bd-type quinol oxidase, subunit 1	COG1271	1
METABOLISM	Energy production and conversion	Cytochrome bd-type quinol oxidase, subunit 2	COG1294	2
METABOLISM	Energy production and conversion	Cytochrome c	COG3258	1
METABOLISM	Energy production and conversion	F0F1-type ATP synthase, alpha subunit	COG0056	1
METABOLISM	Energy production and conversion	F0F1-type ATP synthase, beta subunit	COG0055	1
METABOLISM	Energy production and conversion	F0F1-type ATP synthase, delta subunit (mitochondrial oligomycin sensitivity protein)	COG0712	2
METABOLISM	Energy production and conversion	F0F1-type ATP synthase, epsilon subunit (mitochondrial delta subunit)	COG0355	1
METABOLISM	Energy production and conversion	F0F1-type ATP synthase, gamma subunit	COG0224	1
METABOLISM	Energy production and conversion	F0F1-type ATP synthase, subunit a	COG0356	1
METABOLISM	Energy production and conversion	F0F1-type ATP synthase, subunit b	COG0711	1
METABOLISM	Energy production and conversion	F0F1-type ATP synthase, subunit c/Archaeal/vacuolar-type H+-ATPase, subunit K	COG0636	1
METABOLISM	Energy production and conversion	FAD/FMN-containing dehydrogenases	COG0277	1
METABOLISM	Energy production and conversion	Flavodoxins	COG0716	3
METABOLISM	Energy production and conversion	Formylmethanofuran dehydrogenase subunit A	COG1229	1
METABOLISM	Energy production and conversion	Fumarase	COG0114	1
METABOLISM	Energy production and conversion	Galactose-1-phosphate uridylyltransferase	COG1085	1
METABOLISM	Energy production and conversion	Glycerol dehydrogenase and related enzymes	COG0371	1
METABOLISM	Energy production and conversion	Glycerol kinase	COG0554	2
METABOLISM	Energy production and conversion	Glycerol-3-phosphate dehydrogenase	COG0240	1
METABOLISM	Energy production and conversion	Glycerophosphoryl diester phosphodiesterase	COG0584	5
METABOLISM	Energy production and conversion	H+/citrate symporter	COG2851	1
METABOLISM	Energy production and conversion	Heme/copper-type cytochrome/quinol oxidase, subunit 4	COG3125	1
METABOLISM	Energy production and conversion	Heme/copper-type cytochrome/quinol oxidases, subunit 2	COG1622	1
METABOLISM	Energy production and conversion	Inorganic pyrophosphatase/exopolyphosphatase	COG1227	1
METABOLISM	Energy production and conversion	Isocitrate dehydrogenases	COG0538	1
METABOLISM	Energy production and conversion	Isocitrate/isopropylmalate dehydrogenase	COG0473	1
METABOLISM	Energy production and conversion	L-lactate dehydrogenase (FMN-dependent) and related alpha-hydroxy acid dehydrogenases	COG1304	2
METABOLISM	Energy production and conversion	Lactate dehydrogenase and related dehydrogenases	COG1052	6
METABOLISM	Energy production and conversion	Malate/L-lactate dehydrogenases	COG2055	1
METABOLISM	Energy production and conversion	Malate/lactate dehydrogenases	COG0039	3
METABOLISM	Energy production and conversion	Malic enzyme	COG0281	1
METABOLISM	Energy production and conversion	Monomeric isocitrate dehydrogenase	COG2838	1
METABOLISM	Energy production and conversion	NAD-dependent aldehyde dehydrogenases	COG1012	4
METABOLISM	Energy production and conversion	NADH dehydrogenase, FAD-containing subunit	COG1252	2
METABOLISM	Energy production and conversion	NADH:flavin oxidoreductases, Old Yellow Enzyme family	COG1902	3
METABOLISM	Energy production and conversion	NADPH:quinone reductase and related Zn-dependent oxidoreductases	COG0604	8
METABOLISM	Energy production and conversion	Na+-transporting NADH:ubiquinone oxidoreductase, subunit NqrF	COG2871	1
METABOLISM	Energy production and conversion	Na+/H+ antiporter	COG1757	1
METABOLISM	Energy production and conversion	Na+/H+-dicarboxylate symporters	COG1301	1
METABOLISM	Energy production and conversion	Na+/citrate symporter	COG3493	1
METABOLISM	Energy production and conversion	Ni,Fe-hydrogenase III large subunit	COG3261	1
METABOLISM	Energy production and conversion	NifU homolog involved in Fe-S cluster formation	COG0822	2
METABOLISM	Energy production and conversion	Nitrate reductase alpha subunit	COG5013	1
METABOLISM	Energy production and conversion	Nitroreductase	COG0778	2
METABOLISM	Energy production and conversion	Nitrous oxide reductase	COG4263	1
METABOLISM	Energy production and conversion	Phosphotransacetylase	COG0280	1
METABOLISM	Energy production and conversion	Predicted oxidoreductases (related to aryl-alcohol dehydrogenases)	COG0667	7
METABOLISM	Energy production and conversion	Pyruvate/2-oxoglutarate dehydrogenase complex, dehydrogenase (E1) component, eukaryotic type, alpha subunit	COG1071	1
METABOLISM	Energy production and conversion	Pyruvate/2-oxoglutarate dehydrogenase complex, dehydrogenase (E1) component, eukaryotic type, beta subunit	COG0022	1
METABOLISM	Energy production and conversion	Pyruvate/2-oxoglutarate dehydrogenase complex, dihydrolipoamide acyltransferase (E2) component, and related enzymes	COG0508	4
METABOLISM	Energy production and conversion	Pyruvate/2-oxoglutarate dehydrogenase complex, dihydrolipoamide dehydrogenase (E3) component, and related enzymes	COG1249	3
METABOLISM	Energy production and conversion	Succinate dehydrogenase/fumarate reductase, flavoprotein subunit	COG1053	1
METABOLISM	Energy production and conversion	Succinyl-CoA synthetase, alpha subunit	COG0074	2
METABOLISM	Energy production and conversion	Thiosulfate reductase cytochrome B subunit (membrane anchoring protein)	COG4117	1
METABOLISM	Energy production and conversion	Uncharacterized Fe-S oxidoreductase	COG1031	1
METABOLISM	Energy production and conversion	Uncharacterized Fe-S protein	COG1600	1
METABOLISM	Energy production and conversion	Zn-dependent alcohol dehydrogenases, class III	COG1062	1
METABOLISM	Inorganic ion transport and metabolism	ABC-type Fe3+-hydroxamate transport system, periplasmic component	COG0614	2
METABOLISM	Inorganic ion transport and metabolism	ABC-type Fe3+-siderophore transport system, permease component	COG0609	4
METABOLISM	Inorganic ion transport and metabolism	ABC-type Mn/Zn transport systems, ATPase component	COG1121	2
METABOLISM	Inorganic ion transport and metabolism	ABC-type Mn2+/Zn2+ transport systems, permease components	COG1108	1
METABOLISM	Inorganic ion transport and metabolism	ABC-type cobalamin/Fe3+-siderophores transport systems, ATPase components	COG1120	2
METABOLISM	Inorganic ion transport and metabolism	ABC-type cobalt transport system, ATPase component	COG1122	6
METABOLISM	Inorganic ion transport and metabolism	ABC-type cobalt transport system, permease component CbiQ and related transporters	COG0619	5
METABOLISM	Inorganic ion transport and metabolism	ABC-type enterochelin transport system, periplasmic component	COG4607	2
METABOLISM	Inorganic ion transport and metabolism	ABC-type metal ion transport system, ATPase component	COG1135	2
METABOLISM	Inorganic ion transport and metabolism	ABC-type metal ion transport system, periplasmic component/surface adhesin	COG0803	1
METABOLISM	Inorganic ion transport and metabolism	ABC-type metal ion transport system, periplasmic component/surface antigen	COG1464	2
METABOLISM	Inorganic ion transport and metabolism	ABC-type metal ion transport system, permease component	COG2011	2
METABOLISM	Inorganic ion transport and metabolism	ABC-type molybdenum transport system, ATPase component/photorepair protein PhrA	COG1119	1
METABOLISM	Inorganic ion transport and metabolism	ABC-type nitrate/sulfonate/bicarbonate transport system, ATPase component	COG1116	1
METABOLISM	Inorganic ion transport and metabolism	ABC-type nitrate/sulfonate/bicarbonate transport system, permease component	COG0600	1
METABOLISM	Inorganic ion transport and metabolism	ABC-type nitrate/sulfonate/bicarbonate transport systems, periplasmic components	COG0715	2
METABOLISM	Inorganic ion transport and metabolism	ABC-type phosphate transport system, ATPase component	COG1117	5
METABOLISM	Inorganic ion transport and metabolism	ABC-type phosphate transport system, periplasmic component	COG0226	3
METABOLISM	Inorganic ion transport and metabolism	ABC-type phosphate transport system, permease component	COG0573	2
METABOLISM	Inorganic ion transport and metabolism	ABC-type phosphate transport system, permease component	COG0581	3
METABOLISM	Inorganic ion transport and metabolism	Ammonia permease	COG0004	1
METABOLISM	Inorganic ion transport and metabolism	Arsenate reductase and related proteins, glutaredoxin family	COG1393	5
METABOLISM	Inorganic ion transport and metabolism	Carbonic anhydrase	COG3338	1
METABOLISM	Inorganic ion transport and metabolism	Cation transport ATPase	COG0474	10
METABOLISM	Inorganic ion transport and metabolism	Cation transport ATPase	COG2217	8
METABOLISM	Inorganic ion transport and metabolism	Chloride channel protein EriC	COG0038	2
METABOLISM	Inorganic ion transport and metabolism	Co/Zn/Cd efflux system component	COG1230	2
METABOLISM	Inorganic ion transport and metabolism	Copper chaperone	COG2608	1
METABOLISM	Inorganic ion transport and metabolism	Cu/Zn superoxide dismutase	COG2032	1
METABOLISM	Inorganic ion transport and metabolism	Cyanate permease	COG2807	1
METABOLISM	Inorganic ion transport and metabolism	DNA-binding ferritin-like protein (oxidative damage protectant)	COG0783	2
METABOLISM	Inorganic ion transport and metabolism	Fe2+ transport system protein A	COG1918	2
METABOLISM	Inorganic ion transport and metabolism	Fe2+ transport system protein B	COG0370	1
METABOLISM	Inorganic ion transport and metabolism	Fe2+/Zn2+ uptake regulation proteins	COG0735	2
METABOLISM	Inorganic ion transport and metabolism	K+ transport systems, NAD-binding component	COG0569	2
METABOLISM	Inorganic ion transport and metabolism	Kef-type K+ transport system, predicted NAD-binding component	COG4651	1
METABOLISM	Inorganic ion transport and metabolism	Kef-type K+ transport systems, membrane components	COG0475	2
METABOLISM	Inorganic ion transport and metabolism	Kef-type K+ transport systems, predicted NAD-binding component	COG1226	1
METABOLISM	Inorganic ion transport and metabolism	Membrane protein TerC, possibly involved in tellurium resistance	COG0861	1
METABOLISM	Inorganic ion transport and metabolism	Membrane transporters of cations and cationic drugs	COG2076	2
METABOLISM	Inorganic ion transport and metabolism	Mg2+ and Co2+ transporters	COG0598	2
METABOLISM	Inorganic ion transport and metabolism	Mn2+ and Fe2+ transporters of the NRAMP family	COG1914	4
METABOLISM	Inorganic ion transport and metabolism	Multisubunit Na+/H+ antiporter, MnhC subunit	COG1006	1
METABOLISM	Inorganic ion transport and metabolism	Multisubunit Na+/H+ antiporter, MnhE subunit	COG1863	1
METABOLISM	Inorganic ion transport and metabolism	NhaP-type Na+/H+ and K+/H+ antiporters	COG0025	3
METABOLISM	Inorganic ion transport and metabolism	Nitric oxide reductase activation protein	COG4548	1
METABOLISM	Inorganic ion transport and metabolism	Nitric oxide synthase, oxygenase domain	COG4362	1
METABOLISM	Inorganic ion transport and metabolism	Nitrogenase subunit NifH (ATPase)	COG1348	1
METABOLISM	Inorganic ion transport and metabolism	Outer membrane receptor for monomeric catechols	COG4774	1
METABOLISM	Inorganic ion transport and metabolism	Phosphate uptake regulator	COG0704	2
METABOLISM	Inorganic ion transport and metabolism	Polyphosphate kinase	COG0855	1
METABOLISM	Inorganic ion transport and metabolism	Predicted Co/Zn/Cd cation transporters	COG0053	3
METABOLISM	Inorganic ion transport and metabolism	Predicted Co/Zn/Cd cation transporters	COG3965	1
METABOLISM	Inorganic ion transport and metabolism	Predicted divalent heavy-metal cations transporter	COG0428	1
METABOLISM	Inorganic ion transport and metabolism	Predicted flavoprotein involved in K+ transport	COG2072	2
METABOLISM	Inorganic ion transport and metabolism	Predicted periplasmic lipoprotein involved in iron transport	COG2822	1
METABOLISM	Inorganic ion transport and metabolism	Putative Mg2+ and Co2+ transporter CorB	COG4536	1
METABOLISM	Inorganic ion transport and metabolism	Putative regulatory, ligand-binding protein related to C-terminal domains of K+ channels	COG0490	1
METABOLISM	Inorganic ion transport and metabolism	Rhodanese-related sulfurtransferase	COG0607	1
METABOLISM	Inorganic ion transport and metabolism	SPX domain-containing protein involved in vacuolar polyphosphate accumulation	COG5036	1
METABOLISM	Inorganic ion transport and metabolism	Sulfate permease and related transporters (MFS superfamily)	COG0659	1
METABOLISM	Inorganic ion transport and metabolism	Tellurite resistance protein and related permeases	COG1275	2
METABOLISM	Inorganic ion transport and metabolism	Trk-type K+ transport systems, membrane components	COG0168	1
METABOLISM	Inorganic ion transport and metabolism	Uncharacterized copper-binding protein	COG4454	1
METABOLISM	Inorganic ion transport and metabolism	Uncharacterized protein involved in copper resistance	COG3667	1
METABOLISM	Lipid transport and metabolism	(acyl-carrier-protein) S-malonyltransferase	COG0331	1
METABOLISM	Lipid transport and metabolism	1-acyl-sn-glycerol-3-phosphate acyltransferase	COG0204	1
METABOLISM	Lipid transport and metabolism	3-hydroxy-3-methylglutaryl CoA synthase	COG3425	1
METABOLISM	Lipid transport and metabolism	3-hydroxyacyl-CoA dehydrogenase	COG1250	1
METABOLISM	Lipid transport and metabolism	3-hydroxyisobutyrate dehydrogenase and related beta-hydroxyacid dehydrogenases	COG2084	1
METABOLISM	Lipid transport and metabolism	3-hydroxymyristoyl/3-hydroxydecanoyl-(acyl carrier protein) dehydratases	COG0764	2
METABOLISM	Lipid transport and metabolism	3-oxoacyl-(acyl-carrier-protein) synthase	COG0304	1
METABOLISM	Lipid transport and metabolism	3-oxoacyl-[acyl-carrier-protein] synthase III	COG0332	1
METABOLISM	Lipid transport and metabolism	4-diphosphocytidyl-2C-methyl-D-erythritol 2-phosphate synthase	COG1947	1
METABOLISM	Lipid transport and metabolism	Acetyl-CoA acetyltransferase	COG0183	1
METABOLISM	Lipid transport and metabolism	Acetyl-CoA carboxylase alpha subunit	COG0825	1
METABOLISM	Lipid transport and metabolism	Acetyl-CoA carboxylase beta subunit	COG0777	1
METABOLISM	Lipid transport and metabolism	Acetyl/propionyl-CoA carboxylase, alpha subunit	COG4770	1
METABOLISM	Lipid transport and metabolism	Acyl carrier protein	COG0236	2
METABOLISM	Lipid transport and metabolism	Acyl-ACP thioesterase	COG3884	2
METABOLISM	Lipid transport and metabolism	Acyl-CoA hydrolase	COG1607	1
METABOLISM	Lipid transport and metabolism	Biotin carboxyl carrier protein	COG0511	1
METABOLISM	Lipid transport and metabolism	CDP-diglyceride synthetase	COG0575	1
METABOLISM	Lipid transport and metabolism	Dehydrogenases with different specificities (related to short-chain alcohol dehydrogenases)	COG1028	16
METABOLISM	Lipid transport and metabolism	Enoyl-[acyl-carrier-protein] reductase (NADH)	COG0623	1
METABOLISM	Lipid transport and metabolism	Esterase/lipase	COG0657	4
METABOLISM	Lipid transport and metabolism	Fatty acid desaturase	COG3239	1
METABOLISM	Lipid transport and metabolism	Fatty acid/phospholipid biosynthesis enzyme	COG0416	1
METABOLISM	Lipid transport and metabolism	Fatty-acid desaturase	COG1398	1
METABOLISM	Lipid transport and metabolism	Hydroxymethylglutaryl-CoA reductase	COG1257	1
METABOLISM	Lipid transport and metabolism	Lysophospholipase	COG2267	1
METABOLISM	Lipid transport and metabolism	Membrane-associated phospholipid phosphatase	COG0671	4
METABOLISM	Lipid transport and metabolism	Mevalonate kinase	COG1577	2
METABOLISM	Lipid transport and metabolism	Mevalonate pyrophosphate decarboxylase	COG3407	2
METABOLISM	Lipid transport and metabolism	Phosphatidylglycerophosphatase A and related proteins	COG1267	1
METABOLISM	Lipid transport and metabolism	Phosphatidylglycerophosphate synthase	COG0558	1
METABOLISM	Lipid transport and metabolism	Phosphatidylserine/phosphatidylglycerophosphate/cardiolipin synthases and related enzymes	COG1502	1
METABOLISM	Lipid transport and metabolism	Phospholipase/lecithinase/hemolysin	COG3240	1
METABOLISM	Lipid transport and metabolism	Phosphopantetheinyl transferase (holo-ACP synthase)	COG0736	1
METABOLISM	Lipid transport and metabolism	Predicted acyltransferases	COG1835	2
METABOLISM	Lipid transport and metabolism	Sphingosine kinase and enzymes related to eukaryotic diacylglycerol kinase	COG1597	4
METABOLISM	Lipid transport and metabolism	Undecaprenyl pyrophosphate synthase	COG0020	1
METABOLISM	Nucleotide transport and metabolism	5'-nucleotidase/2',3'-cyclic phosphodiesterase and related esterases	COG0737	2
METABOLISM	Nucleotide transport and metabolism	ADP-ribose pyrophosphatase	COG1051	3
METABOLISM	Nucleotide transport and metabolism	AICAR transformylase/IMP cyclohydrolase PurH (only IMP cyclohydrolase domain in Aful)	COG0138	1
METABOLISM	Nucleotide transport and metabolism	Adenine/guanine phosphoribosyltransferases and related PRPP-binding proteins	COG0503	4
METABOLISM	Nucleotide transport and metabolism	Adenylate kinase and related kinases	COG0563	1
METABOLISM	Nucleotide transport and metabolism	Adenylosuccinate lyase	COG0015	2
METABOLISM	Nucleotide transport and metabolism	Adenylosuccinate synthase	COG0104	1
METABOLISM	Nucleotide transport and metabolism	Aspartate carbamoyltransferase, catalytic chain	COG0540	1
METABOLISM	Nucleotide transport and metabolism	CTP synthase (UTP-ammonia lyase)	COG0504	1
METABOLISM	Nucleotide transport and metabolism	Cytidine deaminase	COG0295	1
METABOLISM	Nucleotide transport and metabolism	Cytidylate kinase	COG0283	1
METABOLISM	Nucleotide transport and metabolism	Cytosine deaminase and related metal-dependent hydrolases	COG0402	3
METABOLISM	Nucleotide transport and metabolism	Cytosine/adenosine deaminases	COG0590	1
METABOLISM	Nucleotide transport and metabolism	Cytosine/uracil/thiamine/allantoin permeases	COG1953	3
METABOLISM	Nucleotide transport and metabolism	Deoxycytidylate deaminase	COG2131	1
METABOLISM	Nucleotide transport and metabolism	Deoxynucleoside kinases	COG1428	2
METABOLISM	Nucleotide transport and metabolism	Deoxyribose-phosphate aldolase	COG0274	1
METABOLISM	Nucleotide transport and metabolism	Diadenosine tetraphosphate (Ap4A) hydrolase and other HIT family hydrolases	COG0537	2
METABOLISM	Nucleotide transport and metabolism	Dihydroorotase	COG0418	1
METABOLISM	Nucleotide transport and metabolism	Dihydroorotase and related cyclic amidohydrolases	COG0044	2
METABOLISM	Nucleotide transport and metabolism	Dihydroorotate dehydrogenase	COG0167	2
METABOLISM	Nucleotide transport and metabolism	Exopolyphosphatase	COG0248	3
METABOLISM	Nucleotide transport and metabolism	Folate-dependent phosphoribosylglycinamide formyltransferase PurN	COG0299	1
METABOLISM	Nucleotide transport and metabolism	Formyltetrahydrofolate hydrolase	COG0788	1
METABOLISM	Nucleotide transport and metabolism	Formyltetrahydrofolate synthetase	COG2759	2
METABOLISM	Nucleotide transport and metabolism	GMP synthase - Glutamine amidotransferase domain	COG0518	1
METABOLISM	Nucleotide transport and metabolism	GMP synthase, PP-ATPase domain/subunit	COG0519	1
METABOLISM	Nucleotide transport and metabolism	Glutamine phosphoribosylpyrophosphate amidotransferase	COG0034	1
METABOLISM	Nucleotide transport and metabolism	Guanylate kinase	COG0194	2
METABOLISM	Nucleotide transport and metabolism	Hypoxanthine-guanine phosphoribosyltransferase	COG0634	1
METABOLISM	Nucleotide transport and metabolism	IMP dehydrogenase/GMP reductase	COG0516	2
METABOLISM	Nucleotide transport and metabolism	Inosine-uridine nucleoside N-ribohydrolase	COG1957	3
METABOLISM	Nucleotide transport and metabolism	Nucleoside 2-deoxyribosyltransferase	COG3613	1
METABOLISM	Nucleotide transport and metabolism	Nucleoside permease	COG1972	1
METABOLISM	Nucleotide transport and metabolism	Nucleoside phosphorylase	COG0775	1
METABOLISM	Nucleotide transport and metabolism	Orotate phosphoribosyltransferase	COG0461	1
METABOLISM	Nucleotide transport and metabolism	Orotidine-5'-phosphate decarboxylase	COG0284	1
METABOLISM	Nucleotide transport and metabolism	Oxygen-sensitive ribonucleoside-triphosphate reductase	COG1328	1
METABOLISM	Nucleotide transport and metabolism	Phosphoribosylamine-glycine ligase	COG0151	1
METABOLISM	Nucleotide transport and metabolism	Phosphoribosylaminoimidazole (AIR) synthetase	COG0150	1
METABOLISM	Nucleotide transport and metabolism	Phosphoribosylaminoimidazole carboxylase (NCAIR synthetase)	COG0026	2
METABOLISM	Nucleotide transport and metabolism	Phosphoribosylaminoimidazolesuccinocarboxamide (SAICAR) synthase	COG0152	1
METABOLISM	Nucleotide transport and metabolism	Phosphoribosylcarboxyaminoimidazole (NCAIR) mutase	COG0041	1
METABOLISM	Nucleotide transport and metabolism	Phosphoribosylformylglycinamidine (FGAM) synthase, PurS component	COG1828	1
METABOLISM	Nucleotide transport and metabolism	Phosphoribosylformylglycinamidine (FGAM) synthase, glutamine amidotransferase domain	COG0047	1
METABOLISM	Nucleotide transport and metabolism	Phosphoribosylformylglycinamidine (FGAM) synthase, synthetase domain	COG0046	1
METABOLISM	Nucleotide transport and metabolism	Phosphoribosylpyrophosphate synthetase	COG0462	2
METABOLISM	Nucleotide transport and metabolism	Protein involved in ribonucleotide reduction	COG1780	1
METABOLISM	Nucleotide transport and metabolism	Purine-nucleoside phosphorylase	COG0813	1
METABOLISM	Nucleotide transport and metabolism	Pyrimidine operon attenuation protein/uracil phosphoribosyltransferase	COG2065	1
METABOLISM	Nucleotide transport and metabolism	Ribonucleotide reductase, alpha subunit	COG0209	2
METABOLISM	Nucleotide transport and metabolism	Ribonucleotide reductase, beta subunit	COG0208	3
METABOLISM	Nucleotide transport and metabolism	Thymidine kinase	COG1435	1
METABOLISM	Nucleotide transport and metabolism	Thymidine phosphorylase	COG0213	1
METABOLISM	Nucleotide transport and metabolism	Thymidylate kinase	COG0125	2
METABOLISM	Nucleotide transport and metabolism	Thymidylate synthase	COG0207	1
METABOLISM	Nucleotide transport and metabolism	Uracil phosphoribosyltransferase	COG0035	1
METABOLISM	Nucleotide transport and metabolism	Uridine kinase	COG0572	2
METABOLISM	Nucleotide transport and metabolism	Uridylate kinase	COG0528	1
METABOLISM	Nucleotide transport and metabolism	Xanthine/uracil permeases	COG2233	2
METABOLISM	Nucleotide transport and metabolism	Xanthosine triphosphate pyrophosphatase	COG0127	1
METABOLISM	Nucleotide transport and metabolism	dUTPase	COG0756	2
METABOLISM	Secondary metabolites biosynthesis, transport and catabolism	2-keto-4-pentenoate hydratase	COG3971	1
METABOLISM	Secondary metabolites biosynthesis, transport and catabolism	2-keto-4-pentenoate hydratase/2-oxohepta-3-ene-1,7-dioic acid hydratase (catechol pathway)	COG0179	1
METABOLISM	Secondary metabolites biosynthesis, transport and catabolism	ABC-type transport system involved in resistance to organic solvents, auxiliary component	COG2854	1
METABOLISM	Secondary metabolites biosynthesis, transport and catabolism	Alpha-acetolactate decarboxylase	COG3527	1
METABOLISM	Secondary metabolites biosynthesis, transport and catabolism	Amidases related to nicotinamidase	COG1335	2
METABOLISM	Secondary metabolites biosynthesis, transport and catabolism	Imidazolonepropionase and related amidohydrolases	COG1228	1
METABOLISM	Secondary metabolites biosynthesis, transport and catabolism	Non-ribosomal peptide synthetase modules and related proteins	COG1020	1
METABOLISM	Secondary metabolites biosynthesis, transport and catabolism	Polyketide synthase modules and related proteins	COG3321	1
METABOLISM	Secondary metabolites biosynthesis, transport and catabolism	Predicted ABC-type transport system involved in lysophospholipase L1 biosynthesis, permease component	COG3127	1
METABOLISM	Secondary metabolites biosynthesis, transport and catabolism	Predicted dithiol-disulfide isomerase involved in polyketide biosynthesis	COG2761	1
METABOLISM	Secondary metabolites biosynthesis, transport and catabolism	Putative multicopper oxidases	COG2132	1
METABOLISM	Secondary metabolites biosynthesis, transport and catabolism	SAM-dependent methyltransferases	COG0500	1
METABOLISM	Secondary metabolites biosynthesis, transport and catabolism	TRAP-type mannitol/chloroaromatic compound transport system, large permease component	COG4664	1
METABOLISM	Secondary metabolites biosynthesis, transport and catabolism	Transcriptional activator of acetoin/glycerol metabolism	COG3284	1
METABOLISM	Secondary metabolites biosynthesis, transport and catabolism	Uncharacterized protein, possibly involved in aromatic compounds catabolism	COG2050	1
POORLY CHARACTERIZED	Function unknown	Leucine-rich repeat (LRR) protein	COG4886	2
POORLY CHARACTERIZED	Function unknown	Myosin-crossreactive antigen	COG4716	1
POORLY CHARACTERIZED	Function unknown	Phage-related protein	COG4679	1
POORLY CHARACTERIZED	Function unknown	Phage-related protein	COG4695	2
POORLY CHARACTERIZED	Function unknown	Phage-related protein	COG4722	1
POORLY CHARACTERIZED	Function unknown	Phage-related protein	COG4926	1
POORLY CHARACTERIZED	Function unknown	Phage-related protein, tail component	COG4733	1
POORLY CHARACTERIZED	Function unknown	Phage-related tail protein	COG5283	1
POORLY CHARACTERIZED	Function unknown	Predicted integral membrane protein	COG0392	1
POORLY CHARACTERIZED	Function unknown	Predicted integral membrane protein	COG0762	1
POORLY CHARACTERIZED	Function unknown	Predicted integral membrane protein	COG3548	5
POORLY CHARACTERIZED	Function unknown	Predicted integral membrane protein	COG5455	1
POORLY CHARACTERIZED	Function unknown	Predicted integral membrane protein	COG5523	2
POORLY CHARACTERIZED	Function unknown	Predicted integral membrane protein	COG5617	1
POORLY CHARACTERIZED	Function unknown	Predicted integral membrane protein	COG5650	1
POORLY CHARACTERIZED	Function unknown	Predicted membrane protein	COG0344	1
POORLY CHARACTERIZED	Function unknown	Predicted membrane protein	COG1288	2
POORLY CHARACTERIZED	Function unknown	Predicted membrane protein	COG1295	1
POORLY CHARACTERIZED	Function unknown	Predicted membrane protein	COG1511	7
POORLY CHARACTERIZED	Function unknown	Predicted membrane protein	COG1950	1
POORLY CHARACTERIZED	Function unknown	Predicted membrane protein	COG2237	2
POORLY CHARACTERIZED	Function unknown	Predicted membrane protein	COG2245	1
POORLY CHARACTERIZED	Function unknown	Predicted membrane protein	COG2246	1
POORLY CHARACTERIZED	Function unknown	Predicted membrane protein	COG2261	2
POORLY CHARACTERIZED	Function unknown	Predicted membrane protein	COG2323	1
POORLY CHARACTERIZED	Function unknown	Predicted membrane protein	COG2339	1
POORLY CHARACTERIZED	Function unknown	Predicted membrane protein	COG2364	4
POORLY CHARACTERIZED	Function unknown	Predicted membrane protein	COG2855	1
POORLY CHARACTERIZED	Function unknown	Predicted membrane protein	COG3152	2
POORLY CHARACTERIZED	Function unknown	Predicted membrane protein	COG3164	1
POORLY CHARACTERIZED	Function unknown	Predicted membrane protein	COG3428	2
POORLY CHARACTERIZED	Function unknown	Predicted membrane protein	COG3462	1
POORLY CHARACTERIZED	Function unknown	Predicted membrane protein	COG3601	1
POORLY CHARACTERIZED	Function unknown	Predicted membrane protein	COG3619	1
POORLY CHARACTERIZED	Function unknown	Predicted membrane protein	COG4291	1
POORLY CHARACTERIZED	Function unknown	Predicted membrane protein	COG4292	1
POORLY CHARACTERIZED	Function unknown	Predicted membrane protein	COG4330	1
POORLY CHARACTERIZED	Function unknown	Predicted membrane protein	COG4377	1
POORLY CHARACTERIZED	Function unknown	Predicted membrane protein	COG4392	2
POORLY CHARACTERIZED	Function unknown	Predicted membrane protein	COG4393	1
POORLY CHARACTERIZED	Function unknown	Predicted membrane protein	COG4420	1
POORLY CHARACTERIZED	Function unknown	Predicted membrane protein	COG4478	1
POORLY CHARACTERIZED	Function unknown	Predicted membrane protein	COG4485	5
POORLY CHARACTERIZED	Function unknown	Predicted membrane protein	COG4640	1
POORLY CHARACTERIZED	Function unknown	Predicted membrane protein	COG4684	1
POORLY CHARACTERIZED	Function unknown	Predicted membrane protein	COG4708	1
POORLY CHARACTERIZED	Function unknown	Predicted membrane protein	COG4709	1
POORLY CHARACTERIZED	Function unknown	Predicted membrane protein	COG4720	5
POORLY CHARACTERIZED	Function unknown	Predicted membrane protein	COG4721	3
POORLY CHARACTERIZED	Function unknown	Predicted membrane protein	COG4732	2
POORLY CHARACTERIZED	Function unknown	Predicted membrane protein	COG4836	1
POORLY CHARACTERIZED	Function unknown	Predicted membrane protein	COG4881	1
POORLY CHARACTERIZED	Function unknown	Predicted multitransmembrane protein	COG5438	3
POORLY CHARACTERIZED	Function unknown	Predicted secreted (periplasmic) protein	COG5462	1
POORLY CHARACTERIZED	Function unknown	Predicted secreted (periplasmic) protein	COG5468	1
POORLY CHARACTERIZED	Function unknown	Predicted small integral membrane protein	COG5478	1
POORLY CHARACTERIZED	Function unknown	Uncharacterized conserved protein	COG0062	1
POORLY CHARACTERIZED	Function unknown	Uncharacterized conserved protein	COG0217	1
POORLY CHARACTERIZED	Function unknown	Uncharacterized conserved protein	COG0327	1
POORLY CHARACTERIZED	Function unknown	Uncharacterized conserved protein	COG0391	1
POORLY CHARACTERIZED	Function unknown	Uncharacterized conserved protein	COG0393	1
POORLY CHARACTERIZED	Function unknown	Uncharacterized conserved protein	COG0759	1
POORLY CHARACTERIZED	Function unknown	Uncharacterized conserved protein	COG1259	1
POORLY CHARACTERIZED	Function unknown	Uncharacterized conserved protein	COG1284	3
POORLY CHARACTERIZED	Function unknown	Uncharacterized conserved protein	COG1306	1
POORLY CHARACTERIZED	Function unknown	Uncharacterized conserved protein	COG1354	1
POORLY CHARACTERIZED	Function unknown	Uncharacterized conserved protein	COG1359	1
POORLY CHARACTERIZED	Function unknown	Uncharacterized conserved protein	COG1416	1
POORLY CHARACTERIZED	Function unknown	Uncharacterized conserved protein	COG1434	1
POORLY CHARACTERIZED	Function unknown	Uncharacterized conserved protein	COG1507	1
POORLY CHARACTERIZED	Function unknown	Uncharacterized conserved protein	COG1542	1
POORLY CHARACTERIZED	Function unknown	Uncharacterized conserved protein	COG1576	1
POORLY CHARACTERIZED	Function unknown	Uncharacterized conserved protein	COG1598	1
POORLY CHARACTERIZED	Function unknown	Uncharacterized conserved protein	COG1610	1
POORLY CHARACTERIZED	Function unknown	Uncharacterized conserved protein	COG1615	1
POORLY CHARACTERIZED	Function unknown	Uncharacterized conserved protein	COG1624	1
POORLY CHARACTERIZED	Function unknown	Uncharacterized conserved protein	COG1656	1
POORLY CHARACTERIZED	Function unknown	Uncharacterized conserved protein	COG1704	1
POORLY CHARACTERIZED	Function unknown	Uncharacterized conserved protein	COG1720	1
POORLY CHARACTERIZED	Function unknown	Uncharacterized conserved protein	COG1739	1
POORLY CHARACTERIZED	Function unknown	Uncharacterized conserved protein	COG1801	1
POORLY CHARACTERIZED	Function unknown	Uncharacterized conserved protein	COG1809	1
POORLY CHARACTERIZED	Function unknown	Uncharacterized conserved protein	COG2013	1
POORLY CHARACTERIZED	Function unknown	Uncharacterized conserved protein	COG2096	1
POORLY CHARACTERIZED	Function unknown	Uncharacterized conserved protein	COG2106	1
POORLY CHARACTERIZED	Function unknown	Uncharacterized conserved protein	COG2128	1
POORLY CHARACTERIZED	Function unknown	Uncharacterized conserved protein	COG2135	1
POORLY CHARACTERIZED	Function unknown	Uncharacterized conserved protein	COG2164	1
POORLY CHARACTERIZED	Function unknown	Uncharacterized conserved protein	COG2308	1
POORLY CHARACTERIZED	Function unknown	Uncharacterized conserved protein	COG2326	1
POORLY CHARACTERIZED	Function unknown	Uncharacterized conserved protein	COG2457	1
POORLY CHARACTERIZED	Function unknown	Uncharacterized conserved protein	COG2461	1
POORLY CHARACTERIZED	Function unknown	Uncharacterized conserved protein	COG2501	1
POORLY CHARACTERIZED	Function unknown	Uncharacterized conserved protein	COG2606	2
POORLY CHARACTERIZED	Function unknown	Uncharacterized conserved protein	COG2848	1
POORLY CHARACTERIZED	Function unknown	Uncharacterized conserved protein	COG2898	1
POORLY CHARACTERIZED	Function unknown	Uncharacterized conserved protein	COG2966	4
POORLY CHARACTERIZED	Function unknown	Uncharacterized conserved protein	COG3177	1
POORLY CHARACTERIZED	Function unknown	Uncharacterized conserved protein	COG3189	1
POORLY CHARACTERIZED	Function unknown	Uncharacterized conserved protein	COG3247	1
POORLY CHARACTERIZED	Function unknown	Uncharacterized conserved protein	COG3375	1
POORLY CHARACTERIZED	Function unknown	Uncharacterized conserved protein	COG3382	2
POORLY CHARACTERIZED	Function unknown	Uncharacterized conserved protein	COG3402	2
POORLY CHARACTERIZED	Function unknown	Uncharacterized conserved protein	COG3410	2
POORLY CHARACTERIZED	Function unknown	Uncharacterized conserved protein	COG3422	1
POORLY CHARACTERIZED	Function unknown	Uncharacterized conserved protein	COG3586	1
POORLY CHARACTERIZED	Function unknown	Uncharacterized conserved protein	COG3610	2
POORLY CHARACTERIZED	Function unknown	Uncharacterized conserved protein	COG3679	1
POORLY CHARACTERIZED	Function unknown	Uncharacterized conserved protein	COG3785	1
POORLY CHARACTERIZED	Function unknown	Uncharacterized conserved protein	COG3874	1
POORLY CHARACTERIZED	Function unknown	Uncharacterized conserved protein	COG4717	1
POORLY CHARACTERIZED	Function unknown	Uncharacterized conserved protein	COG4832	1
POORLY CHARACTERIZED	Function unknown	Uncharacterized conserved protein	COG4894	1
POORLY CHARACTERIZED	Function unknown	Uncharacterized conserved protein	COG5106	1
POORLY CHARACTERIZED	Function unknown	Uncharacterized conserved protein	COG5306	1
POORLY CHARACTERIZED	Function unknown	Uncharacterized conserved protein	COG5324	1
POORLY CHARACTERIZED	Function unknown	Uncharacterized conserved protein	COG5397	1
POORLY CHARACTERIZED	Function unknown	Uncharacterized conserved protein	COG5419	1
POORLY CHARACTERIZED	Function unknown	Uncharacterized conserved protein	COG5460	1
POORLY CHARACTERIZED	Function unknown	Uncharacterized conserved protein	COG5467	1
POORLY CHARACTERIZED	Function unknown	Uncharacterized conserved protein	COG5484	1
POORLY CHARACTERIZED	Function unknown	Uncharacterized conserved protein	COG5506	1
POORLY CHARACTERIZED	Function unknown	Uncharacterized conserved protein	COG5607	1
POORLY CHARACTERIZED	Function unknown	Uncharacterized conserved protein	COG5609	2
POORLY CHARACTERIZED	Function unknown	Uncharacterized conserved protein	COG5646	1
POORLY CHARACTERIZED	Function unknown	Uncharacterized conserved protein, contains S4-like domain	COG2302	2
POORLY CHARACTERIZED	Function unknown	Uncharacterized conserved protein, contains double-stranded beta-helix domain	COG1917	1
POORLY CHARACTERIZED	Function unknown	Uncharacterized conserved small protein	COG5503	1
POORLY CHARACTERIZED	Function unknown	Uncharacterized homolog of gamma-carboxymuconolactone decarboxylase subunit	COG0599	1
POORLY CHARACTERIZED	Function unknown	Uncharacterized homolog of phage Mu protein gp47	COG3299	2
POORLY CHARACTERIZED	Function unknown	Uncharacterized homolog of plant Iojap protein	COG0799	1
POORLY CHARACTERIZED	Function unknown	Uncharacterized low-complexity proteins	COG1357	6
POORLY CHARACTERIZED	Function unknown	Uncharacterized membrane protein	COG1285	2
POORLY CHARACTERIZED	Function unknown	Uncharacterized membrane protein	COG1814	2
POORLY CHARACTERIZED	Function unknown	Uncharacterized membrane-anchored protein conserved in bacteria	COG4705	2
POORLY CHARACTERIZED	Function unknown	Uncharacterized membrane-associated protein	COG0586	3
POORLY CHARACTERIZED	Function unknown	Uncharacterized membrane-bound protein conserved in bacteria	COG4858	1
POORLY CHARACTERIZED	Function unknown	Uncharacterized phage-associated protein	COG3600	1
POORLY CHARACTERIZED	Function unknown	Uncharacterized phage-encoded protein	COG3646	1
POORLY CHARACTERIZED	Function unknown	Uncharacterized protein conserved in archaea	COG1627	1
POORLY CHARACTERIZED	Function unknown	Uncharacterized protein conserved in archaea	COG1693	1
POORLY CHARACTERIZED	Function unknown	Uncharacterized protein conserved in archaea	COG1892	2
POORLY CHARACTERIZED	Function unknown	Uncharacterized protein conserved in archaea	COG1931	1
POORLY CHARACTERIZED	Function unknown	Uncharacterized protein conserved in archaea	COG2090	1
POORLY CHARACTERIZED	Function unknown	Uncharacterized protein conserved in archaea	COG4006	1
POORLY CHARACTERIZED	Function unknown	Uncharacterized protein conserved in archaea	COG4010	1
POORLY CHARACTERIZED	Function unknown	Uncharacterized protein conserved in archaea	COG4066	1
POORLY CHARACTERIZED	Function unknown	Uncharacterized protein conserved in archaea	COG4885	1
POORLY CHARACTERIZED	Function unknown	Uncharacterized protein conserved in bacteria	COG0718	1
POORLY CHARACTERIZED	Function unknown	Uncharacterized protein conserved in bacteria	COG0779	1
POORLY CHARACTERIZED	Function unknown	Uncharacterized protein conserved in bacteria	COG1302	4
POORLY CHARACTERIZED	Function unknown	Uncharacterized protein conserved in bacteria	COG1307	6
POORLY CHARACTERIZED	Function unknown	Uncharacterized protein conserved in bacteria	COG1376	2
POORLY CHARACTERIZED	Function unknown	Uncharacterized protein conserved in bacteria	COG1385	1
POORLY CHARACTERIZED	Function unknown	Uncharacterized protein conserved in bacteria	COG1426	1
POORLY CHARACTERIZED	Function unknown	Uncharacterized protein conserved in bacteria	COG1481	1
POORLY CHARACTERIZED	Function unknown	Uncharacterized protein conserved in bacteria	COG1692	1
POORLY CHARACTERIZED	Function unknown	Uncharacterized protein conserved in bacteria	COG1799	1
POORLY CHARACTERIZED	Function unknown	Uncharacterized protein conserved in bacteria	COG1806	1
POORLY CHARACTERIZED	Function unknown	Uncharacterized protein conserved in bacteria	COG1937	1
POORLY CHARACTERIZED	Function unknown	Uncharacterized protein conserved in bacteria	COG1939	2
POORLY CHARACTERIZED	Function unknown	Uncharacterized protein conserved in bacteria	COG2001	1
POORLY CHARACTERIZED	Function unknown	Uncharacterized protein conserved in bacteria	COG2318	1
POORLY CHARACTERIZED	Function unknown	Uncharacterized protein conserved in bacteria	COG2354	1
POORLY CHARACTERIZED	Function unknown	Uncharacterized protein conserved in bacteria	COG2357	3
POORLY CHARACTERIZED	Function unknown	Uncharacterized protein conserved in bacteria	COG2739	1
POORLY CHARACTERIZED	Function unknown	Uncharacterized protein conserved in bacteria	COG2764	1
POORLY CHARACTERIZED	Function unknown	Uncharacterized protein conserved in bacteria	COG2859	1
POORLY CHARACTERIZED	Function unknown	Uncharacterized protein conserved in bacteria	COG2899	1
POORLY CHARACTERIZED	Function unknown	Uncharacterized protein conserved in bacteria	COG2979	1
POORLY CHARACTERIZED	Function unknown	Uncharacterized protein conserved in bacteria	COG2996	1
POORLY CHARACTERIZED	Function unknown	Uncharacterized protein conserved in bacteria	COG3022	1
POORLY CHARACTERIZED	Function unknown	Uncharacterized protein conserved in bacteria	COG3027	1
POORLY CHARACTERIZED	Function unknown	Uncharacterized protein conserved in bacteria	COG3041	2
POORLY CHARACTERIZED	Function unknown	Uncharacterized protein conserved in bacteria	COG3045	1
POORLY CHARACTERIZED	Function unknown	Uncharacterized protein conserved in bacteria	COG3068	1
POORLY CHARACTERIZED	Function unknown	Uncharacterized protein conserved in bacteria	COG3091	1
POORLY CHARACTERIZED	Function unknown	Uncharacterized protein conserved in bacteria	COG3120	1
POORLY CHARACTERIZED	Function unknown	Uncharacterized protein conserved in bacteria	COG3198	1
POORLY CHARACTERIZED	Function unknown	Uncharacterized protein conserved in bacteria	COG3224	1
POORLY CHARACTERIZED	Function unknown	Uncharacterized protein conserved in bacteria	COG3237	2
POORLY CHARACTERIZED	Function unknown	Uncharacterized protein conserved in bacteria	COG3397	1
POORLY CHARACTERIZED	Function unknown	Uncharacterized protein conserved in bacteria	COG3416	1
POORLY CHARACTERIZED	Function unknown	Uncharacterized protein conserved in bacteria	COG3520	1
POORLY CHARACTERIZED	Function unknown	Uncharacterized protein conserved in bacteria	COG3575	1
POORLY CHARACTERIZED	Function unknown	Uncharacterized protein conserved in bacteria	COG3583	1
POORLY CHARACTERIZED	Function unknown	Uncharacterized protein conserved in bacteria	COG3763	1
POORLY CHARACTERIZED	Function unknown	Uncharacterized protein conserved in bacteria	COG3828	1
POORLY CHARACTERIZED	Function unknown	Uncharacterized protein conserved in bacteria	COG3870	1
POORLY CHARACTERIZED	Function unknown	Uncharacterized protein conserved in bacteria	COG3879	1
POORLY CHARACTERIZED	Function unknown	Uncharacterized protein conserved in bacteria	COG3906	1
POORLY CHARACTERIZED	Function unknown	Uncharacterized protein conserved in bacteria	COG3921	1
POORLY CHARACTERIZED	Function unknown	Uncharacterized protein conserved in bacteria	COG3976	1
POORLY CHARACTERIZED	Function unknown	Uncharacterized protein conserved in bacteria	COG4223	2
POORLY CHARACTERIZED	Function unknown	Uncharacterized protein conserved in bacteria	COG4224	1
POORLY CHARACTERIZED	Function unknown	Uncharacterized protein conserved in bacteria	COG4289	1
POORLY CHARACTERIZED	Function unknown	Uncharacterized protein conserved in bacteria	COG4320	1
POORLY CHARACTERIZED	Function unknown	Uncharacterized protein conserved in bacteria	COG4340	1
POORLY CHARACTERIZED	Function unknown	Uncharacterized protein conserved in bacteria	COG4367	1
POORLY CHARACTERIZED	Function unknown	Uncharacterized protein conserved in bacteria	COG4412	2
POORLY CHARACTERIZED	Function unknown	Uncharacterized protein conserved in bacteria	COG4466	1
POORLY CHARACTERIZED	Function unknown	Uncharacterized protein conserved in bacteria	COG4467	1
POORLY CHARACTERIZED	Function unknown	Uncharacterized protein conserved in bacteria	COG4470	1
POORLY CHARACTERIZED	Function unknown	Uncharacterized protein conserved in bacteria	COG4471	1
POORLY CHARACTERIZED	Function unknown	Uncharacterized protein conserved in bacteria	COG4472	1
POORLY CHARACTERIZED	Function unknown	Uncharacterized protein conserved in bacteria	COG4474	1
POORLY CHARACTERIZED	Function unknown	Uncharacterized protein conserved in bacteria	COG4475	1
POORLY CHARACTERIZED	Function unknown	Uncharacterized protein conserved in bacteria	COG4476	1
POORLY CHARACTERIZED	Function unknown	Uncharacterized protein conserved in bacteria	COG4479	2
POORLY CHARACTERIZED	Function unknown	Uncharacterized protein conserved in bacteria	COG4481	1
POORLY CHARACTERIZED	Function unknown	Uncharacterized protein conserved in bacteria	COG4483	1
POORLY CHARACTERIZED	Function unknown	Uncharacterized protein conserved in bacteria	COG4506	1
POORLY CHARACTERIZED	Function unknown	Uncharacterized protein conserved in bacteria	COG4508	1
POORLY CHARACTERIZED	Function unknown	Uncharacterized protein conserved in bacteria	COG4549	1
POORLY CHARACTERIZED	Function unknown	Uncharacterized protein conserved in bacteria	COG4633	4
POORLY CHARACTERIZED	Function unknown	Uncharacterized protein conserved in bacteria	COG4641	1
POORLY CHARACTERIZED	Function unknown	Uncharacterized protein conserved in bacteria	COG4643	1
POORLY CHARACTERIZED	Function unknown	Uncharacterized protein conserved in bacteria	COG4698	1
POORLY CHARACTERIZED	Function unknown	Uncharacterized protein conserved in bacteria	COG4699	1
POORLY CHARACTERIZED	Function unknown	Uncharacterized protein conserved in bacteria	COG4707	1
POORLY CHARACTERIZED	Function unknown	Uncharacterized protein conserved in bacteria	COG4805	1
POORLY CHARACTERIZED	Function unknown	Uncharacterized protein conserved in bacteria	COG4834	1
POORLY CHARACTERIZED	Function unknown	Uncharacterized protein conserved in bacteria	COG4841	1
POORLY CHARACTERIZED	Function unknown	Uncharacterized protein conserved in bacteria	COG4843	1
POORLY CHARACTERIZED	Function unknown	Uncharacterized protein conserved in bacteria	COG4853	1
POORLY CHARACTERIZED	Function unknown	Uncharacterized protein conserved in bacteria	COG4856	1
POORLY CHARACTERIZED	Function unknown	Uncharacterized protein conserved in bacteria	COG4863	5
POORLY CHARACTERIZED	Function unknown	Uncharacterized protein conserved in bacteria	COG4878	1
POORLY CHARACTERIZED	Function unknown	Uncharacterized protein conserved in bacteria	COG4913	1
POORLY CHARACTERIZED	Function unknown	Uncharacterized protein conserved in bacteria	COG4918	1
POORLY CHARACTERIZED	Function unknown	Uncharacterized protein conserved in bacteria	COG4955	1
POORLY CHARACTERIZED	Function unknown	Uncharacterized protein conserved in bacteria	COG4990	4
POORLY CHARACTERIZED	Function unknown	Uncharacterized protein conserved in bacteria	COG5294	2
POORLY CHARACTERIZED	Function unknown	Uncharacterized protein conserved in bacteria	COG5338	1
POORLY CHARACTERIZED	Function unknown	Uncharacterized protein conserved in bacteria	COG5339	1
POORLY CHARACTERIZED	Function unknown	Uncharacterized protein conserved in bacteria	COG5353	1
POORLY CHARACTERIZED	Function unknown	Uncharacterized protein conserved in bacteria containing a divergent form of TPR repeats	COG4700	1
POORLY CHARACTERIZED	Function unknown	Uncharacterized protein containing a Zn-ribbon	COG4068	1
POORLY CHARACTERIZED	Function unknown	Uncharacterized protein encoded in hypervariable junctions of pilus gene clusters	COG4226	1
POORLY CHARACTERIZED	Function unknown	Uncharacterized protein with SCP/PR1 domains	COG2340	1
POORLY CHARACTERIZED	Function unknown	Virulence-associated protein and related proteins	COG4456	1
POORLY CHARACTERIZED	General function prediction only	AAA ATPase containing von Willebrand factor type A (vWA) domain	COG5271	2
POORLY CHARACTERIZED	General function prediction only	ABC-type protease/lipase transport system, ATPase and permease components	COG4618	1
POORLY CHARACTERIZED	General function prediction only	ABC-type transport system involved in multi-copper enzyme maturation, permease component	COG1277	3
POORLY CHARACTERIZED	General function prediction only	ABC-type uncharacterized transport system, ATPase component	COG4152	1
POORLY CHARACTERIZED	General function prediction only	ABC-type uncharacterized transport system, periplasmic component	COG3683	1
POORLY CHARACTERIZED	General function prediction only	ABC-type uncharacterized transport system, permease and ATPase components	COG4178	1
POORLY CHARACTERIZED	General function prediction only	ABC-type uncharacterized transport system, permease component	COG4239	1
POORLY CHARACTERIZED	General function prediction only	ACT domain-containing protein	COG4492	1
POORLY CHARACTERIZED	General function prediction only	AT-rich DNA-binding protein	COG2344	1
POORLY CHARACTERIZED	General function prediction only	ATPase components of ABC transporters with duplicated ATPase domains	COG0488	10
POORLY CHARACTERIZED	General function prediction only	ATPase components of various ABC-type transport systems, contain duplicated ATPase	COG1123	8
POORLY CHARACTERIZED	General function prediction only	Acetyltransferase (isoleucine patch superfamily)	COG0110	6
POORLY CHARACTERIZED	General function prediction only	Acetyltransferases	COG0456	13
POORLY CHARACTERIZED	General function prediction only	Acid phosphatase (class B)	COG3700	1
POORLY CHARACTERIZED	General function prediction only	Aldo/keto reductases, related to diketogulonate reductase	COG0656	9
POORLY CHARACTERIZED	General function prediction only	Arylsulfatase regulator (Fe-S oxidoreductase)	COG0641	1
POORLY CHARACTERIZED	General function prediction only	BioD-like N-terminal domain of phosphotransacetylase	COG0857	1
POORLY CHARACTERIZED	General function prediction only	Ca2+-dependent lipid-binding protein, contains C2 domain	COG5038	1
POORLY CHARACTERIZED	General function prediction only	Competence protein	COG4469	1
POORLY CHARACTERIZED	General function prediction only	DNA-binding protein, stimulates sugar fermentation	COG1489	1
POORLY CHARACTERIZED	General function prediction only	EMAP domain	COG0073	1
POORLY CHARACTERIZED	General function prediction only	Esterase/lipase	COG1647	1
POORLY CHARACTERIZED	General function prediction only	Exopolyphosphatase-related proteins	COG0618	1
POORLY CHARACTERIZED	General function prediction only	FOG: CBS domain	COG0517	3
POORLY CHARACTERIZED	General function prediction only	FOG: Glucan-binding domain (YG repeat)	COG5263	1
POORLY CHARACTERIZED	General function prediction only	GTPase	COG1159	1
POORLY CHARACTERIZED	General function prediction only	GTPase SAR1 and related small G proteins	COG1100	1
POORLY CHARACTERIZED	General function prediction only	GTPases	COG2262	1
POORLY CHARACTERIZED	General function prediction only	Gas vesicle protein	COG4980	1
POORLY CHARACTERIZED	General function prediction only	HD superfamily phosphohydrolases	COG1078	1
POORLY CHARACTERIZED	General function prediction only	Hemolysins and related proteins containing CBS domains	COG1253	1
POORLY CHARACTERIZED	General function prediction only	Hydrolases of the alpha/beta superfamily	COG1073	3
POORLY CHARACTERIZED	General function prediction only	Inhibitor of the KinA pathway to sporulation, predicted exonuclease	COG5018	1
POORLY CHARACTERIZED	General function prediction only	Integral membrane protein (PIN domain superfamily)	COG4956	1
POORLY CHARACTERIZED	General function prediction only	Integral membrane protein, interacts with FtsH	COG0670	1
POORLY CHARACTERIZED	General function prediction only	Membrane protein involved in the export of O-antigen and teichoic acid	COG2244	3
POORLY CHARACTERIZED	General function prediction only	Metal-dependent amidase/aminoacylase/carboxypeptidase	COG1473	5
POORLY CHARACTERIZED	General function prediction only	Metal-dependent hydrolases of the beta-lactamase superfamily I	COG1235	1
POORLY CHARACTERIZED	General function prediction only	Metal-dependent hydrolases of the beta-lactamase superfamily III	COG1234	2
POORLY CHARACTERIZED	General function prediction only	Mu-like prophage protein	COG3941	2
POORLY CHARACTERIZED	General function prediction only	Multimeric flavodoxin WrbA	COG0655	1
POORLY CHARACTERIZED	General function prediction only	Paraquat-inducible protein B	COG3008	1
POORLY CHARACTERIZED	General function prediction only	Penicillin-binding protein-related factor A, putative recombinase	COG3331	1
POORLY CHARACTERIZED	General function prediction only	Permeases	COG2252	3
POORLY CHARACTERIZED	General function prediction only	Permeases of the major facilitator superfamily	COG2270	1
POORLY CHARACTERIZED	General function prediction only	Phage tail tube protein FII	COG3498	1
POORLY CHARACTERIZED	General function prediction only	Phage terminase large subunit	COG1783	1
POORLY CHARACTERIZED	General function prediction only	Phage terminase-like protein, large subunit	COG4626	1
POORLY CHARACTERIZED	General function prediction only	Phage-related baseplate assembly protein	COG3948	1
POORLY CHARACTERIZED	General function prediction only	Predicted ATP-dependent carboligase related to biotin carboxylase	COG2232	1
POORLY CHARACTERIZED	General function prediction only	Predicted ATP-grasp enzyme	COG3919	1
POORLY CHARACTERIZED	General function prediction only	Predicted ATPase	COG0433	1
POORLY CHARACTERIZED	General function prediction only	Predicted ATPase	COG3378	3
POORLY CHARACTERIZED	General function prediction only	Predicted ATPase or kinase	COG0802	1
POORLY CHARACTERIZED	General function prediction only	Predicted DNA-binding protein containing a Zn-ribbon domain	COG1571	2
POORLY CHARACTERIZED	General function prediction only	Predicted Fe-S oxidoreductases	COG0535	1
POORLY CHARACTERIZED	General function prediction only	Predicted GTPase	COG0218	1
POORLY CHARACTERIZED	General function prediction only	Predicted GTPase	COG0486	1
POORLY CHARACTERIZED	General function prediction only	Predicted GTPase	COG0536	2
POORLY CHARACTERIZED	General function prediction only	Predicted GTPase	COG3596	1
POORLY CHARACTERIZED	General function prediction only	Predicted GTPase or GTP-binding protein	COG1341	1
POORLY CHARACTERIZED	General function prediction only	Predicted GTPases	COG1160	1
POORLY CHARACTERIZED	General function prediction only	Predicted GTPases	COG1161	2
POORLY CHARACTERIZED	General function prediction only	Predicted GTPases	COG1162	1
POORLY CHARACTERIZED	General function prediction only	Predicted HD superfamily hydrolase	COG1418	5
POORLY CHARACTERIZED	General function prediction only	Predicted HD-superfamily hydrolase	COG3481	1
POORLY CHARACTERIZED	General function prediction only	Predicted Na+-dependent transporter	COG0385	1
POORLY CHARACTERIZED	General function prediction only	Predicted O-methyltransferase	COG4123	1
POORLY CHARACTERIZED	General function prediction only	Predicted P-loop ATPase and inactivated derivatives	COG5545	1
POORLY CHARACTERIZED	General function prediction only	Predicted P-loop-containing kinase	COG1660	1
POORLY CHARACTERIZED	General function prediction only	Predicted PP-loop superfamily ATPase	COG0603	1
POORLY CHARACTERIZED	General function prediction only	Predicted RNA-binding protein	COG1847	1
POORLY CHARACTERIZED	General function prediction only	Predicted RNA-binding protein (contains KH domain)	COG1837	1
POORLY CHARACTERIZED	General function prediction only	Predicted RNA-binding protein containing a PIN domain	COG3688	1
POORLY CHARACTERIZED	General function prediction only	Predicted S-adenosylmethionine-dependent methyltransferase	COG0220	1
POORLY CHARACTERIZED	General function prediction only	Predicted SAM-dependent methyltransferase	COG2384	1
POORLY CHARACTERIZED	General function prediction only	Predicted Zn-dependent peptidases	COG0612	3
POORLY CHARACTERIZED	General function prediction only	Predicted Zn-dependent proteases	COG1913	4
POORLY CHARACTERIZED	General function prediction only	Predicted acetyltransferase	COG2388	1
POORLY CHARACTERIZED	General function prediction only	Predicted acetyltransferase	COG3153	2
POORLY CHARACTERIZED	General function prediction only	Predicted acetyltransferase	COG3393	1
POORLY CHARACTERIZED	General function prediction only	Predicted acetyltransferases and hydrolases with the alpha/beta hydrolase fold	COG1075	1
POORLY CHARACTERIZED	General function prediction only	Predicted acyl esterases	COG2936	3
POORLY CHARACTERIZED	General function prediction only	Predicted acyltransferase	COG2153	3
POORLY CHARACTERIZED	General function prediction only	Predicted acyltransferase	COG4261	1
POORLY CHARACTERIZED	General function prediction only	Predicted amidohydrolase	COG0388	2
POORLY CHARACTERIZED	General function prediction only	Predicted amidophosphoribosyltransferases	COG1040	1
POORLY CHARACTERIZED	General function prediction only	Predicted beta-xylosidase	COG3940	1
POORLY CHARACTERIZED	General function prediction only	Predicted dehydrogenases and related proteins	COG0673	1
POORLY CHARACTERIZED	General function prediction only	Predicted dinucleotide-binding enzymes	COG2085	1
POORLY CHARACTERIZED	General function prediction only	Predicted double-glycine peptidase	COG3271	1
POORLY CHARACTERIZED	General function prediction only	Predicted drug exporters of the RND superfamily	COG2409	4
POORLY CHARACTERIZED	General function prediction only	Predicted esterase	COG0400	1
POORLY CHARACTERIZED	General function prediction only	Predicted esterase of the alpha/beta hydrolase fold	COG3545	2
POORLY CHARACTERIZED	General function prediction only	Predicted flavin-nucleotide-binding protein	COG3467	1
POORLY CHARACTERIZED	General function prediction only	Predicted flavin-nucleotide-binding protein structurally related to pyridoxine 5'-phosphate oxidase	COG3576	2
POORLY CHARACTERIZED	General function prediction only	Predicted flavoprotein	COG0431	3
POORLY CHARACTERIZED	General function prediction only	Predicted glutamine amidotransferase	COG3442	2
POORLY CHARACTERIZED	General function prediction only	Predicted glutamine amidotransferases	COG2071	5
POORLY CHARACTERIZED	General function prediction only	Predicted hydrolase (HAD superfamily)	COG1011	4
POORLY CHARACTERIZED	General function prediction only	Predicted hydrolase (metallo-beta-lactamase superfamily)	COG2333	1
POORLY CHARACTERIZED	General function prediction only	Predicted hydrolase of alkaline phosphatase superfamily	COG3083	1
POORLY CHARACTERIZED	General function prediction only	Predicted hydrolase of the HAD superfamily	COG2179	1
POORLY CHARACTERIZED	General function prediction only	Predicted hydrolase of the metallo-beta-lactamase superfamily	COG0595	2
POORLY CHARACTERIZED	General function prediction only	Predicted hydrolases of HD superfamily	COG1896	1
POORLY CHARACTERIZED	General function prediction only	Predicted hydrolases of the HAD superfamily	COG0561	7
POORLY CHARACTERIZED	General function prediction only	Predicted hydrolases or acyltransferases (alpha/beta hydrolase superfamily)	COG0596	5
POORLY CHARACTERIZED	General function prediction only	Predicted kinase related to dihydroxyacetone kinase	COG1461	3
POORLY CHARACTERIZED	General function prediction only	Predicted membrane protein	COG4194	1
POORLY CHARACTERIZED	General function prediction only	Predicted membrane protein, hemolysin III homolog	COG1272	1
POORLY CHARACTERIZED	General function prediction only	Predicted membrane protein, putative toxin regulator	COG3641	1
POORLY CHARACTERIZED	General function prediction only	Predicted membrane-associated HD superfamily hydrolase	COG1480	3
POORLY CHARACTERIZED	General function prediction only	Predicted membrane-associated, metal-dependent hydrolase	COG2194	2
POORLY CHARACTERIZED	General function prediction only	Predicted metal-binding, possibly nucleic acid-binding protein	COG1399	1
POORLY CHARACTERIZED	General function prediction only	Predicted metal-dependent enzyme of the double-stranded beta helix superfamily	COG5553	2
POORLY CHARACTERIZED	General function prediction only	Predicted metal-dependent hydrolase	COG0319	1
POORLY CHARACTERIZED	General function prediction only	Predicted metal-dependent hydrolase with the TIM-barrel fold	COG1574	1
POORLY CHARACTERIZED	General function prediction only	Predicted metal-dependent membrane protease	COG1266	6
POORLY CHARACTERIZED	General function prediction only	Predicted metal-sulfur cluster biosynthetic enzyme	COG2151	2
POORLY CHARACTERIZED	General function prediction only	Predicted methyltransferase (contains TPR repeat)	COG4976	1
POORLY CHARACTERIZED	General function prediction only	Predicted methyltransferases	COG0313	2
POORLY CHARACTERIZED	General function prediction only	Predicted nucleic acid-binding protein, consists of a PIN domain and a Zn-ribbon module	COG1439	2
POORLY CHARACTERIZED	General function prediction only	Predicted nucleotidyltransferase	COG1323	1
POORLY CHARACTERIZED	General function prediction only	Predicted oxidoreductase	COG3573	1
POORLY CHARACTERIZED	General function prediction only	Predicted oxidoreductase	COG4989	1
POORLY CHARACTERIZED	General function prediction only	Predicted oxidoreductase related to nitroreductase	COG3560	1
POORLY CHARACTERIZED	General function prediction only	Predicted oxidoreductases of the aldo/keto reductase family	COG1453	1
POORLY CHARACTERIZED	General function prediction only	Predicted periplasmic solute-binding protein	COG1559	1
POORLY CHARACTERIZED	General function prediction only	Predicted periplasmic solute-binding protein	COG2107	2
POORLY CHARACTERIZED	General function prediction only	Predicted permease	COG0628	5
POORLY CHARACTERIZED	General function prediction only	Predicted permease	COG3368	1
POORLY CHARACTERIZED	General function prediction only	Predicted permeases	COG0679	3
POORLY CHARACTERIZED	General function prediction only	Predicted permeases	COG0730	3
POORLY CHARACTERIZED	General function prediction only	Predicted phage phi-C31 gp36 major capsid-like protein	COG4653	1
POORLY CHARACTERIZED	General function prediction only	Predicted phosphatase homologous to the C-terminal domain of histone macroH2A1	COG2110	1
POORLY CHARACTERIZED	General function prediction only	Predicted phosphatase/phosphohexomutase	COG0637	3
POORLY CHARACTERIZED	General function prediction only	Predicted phosphatases	COG0546	4
POORLY CHARACTERIZED	General function prediction only	Predicted phosphoesterase	COG0622	1
POORLY CHARACTERIZED	General function prediction only	Predicted phosphoesterase or phosphohydrolase	COG4186	1
POORLY CHARACTERIZED	General function prediction only	Predicted phosphohydrolases	COG1409	1
POORLY CHARACTERIZED	General function prediction only	Predicted pyrophosphatase	COG1694	2
POORLY CHARACTERIZED	General function prediction only	Predicted solute binding protein	COG3889	1
POORLY CHARACTERIZED	General function prediction only	Protein involved in sex pheromone biosynthesis	COG4851	1
POORLY CHARACTERIZED	General function prediction only	Protein related to penicillin acylase	COG2366	1
POORLY CHARACTERIZED	General function prediction only	Putative GTPases (G3E family)	COG0523	2
POORLY CHARACTERIZED	General function prediction only	Putative NADH-flavin reductase	COG2910	3
POORLY CHARACTERIZED	General function prediction only	Putative NADPH-quinone reductase (modulator of drug activity B)	COG2249	3
POORLY CHARACTERIZED	General function prediction only	Putative Zn-dependent protease, contains TPR repeats	COG4783	9
POORLY CHARACTERIZED	General function prediction only	Putative intracellular protease/amidase	COG0693	2
POORLY CHARACTERIZED	General function prediction only	Putative secretion activating protein	COG3926	1
POORLY CHARACTERIZED	General function prediction only	Selenophosphate synthetase-related proteins	COG2144	1
POORLY CHARACTERIZED	General function prediction only	Serine/threonine protein kinase	COG0515	1
POORLY CHARACTERIZED	General function prediction only	Short-chain alcohol dehydrogenase of unknown specificity	COG4221	5
POORLY CHARACTERIZED	General function prediction only	Short-chain dehydrogenases of various substrate specificities	COG0300	1
POORLY CHARACTERIZED	General function prediction only	Spore germination protein	COG5401	1
POORLY CHARACTERIZED	General function prediction only	Superfamily I DNA and RNA helicases	COG3973	2
POORLY CHARACTERIZED	General function prediction only	Superfamily II helicase, archaea-specific	COG1202	2
POORLY CHARACTERIZED	General function prediction only	Surface antigen	COG3942	1
POORLY CHARACTERIZED	General function prediction only	TRAP-type uncharacterized transport system, fused permease components	COG4666	1
POORLY CHARACTERIZED	General function prediction only	TRAP-type uncharacterized transport system, periplasmic component	COG2358	1
POORLY CHARACTERIZED	General function prediction only	Uncharacterized ATPase, putative transposase	COG2842	1
POORLY CHARACTERIZED	General function prediction only	Uncharacterized Fe-S protein	COG3217	1
POORLY CHARACTERIZED	General function prediction only	Uncharacterized Fe-S protein PflX, homolog of pyruvate formate lyase activating proteins	COG1313	1
POORLY CHARACTERIZED	General function prediction only	Uncharacterized NAD(FAD)-dependent dehydrogenases	COG0446	2
POORLY CHARACTERIZED	General function prediction only	Uncharacterized Zn-finger containing protein	COG1645	2
POORLY CHARACTERIZED	General function prediction only	Uncharacterized membrane protein (homolog of Drosophila rhomboid)	COG0705	1
POORLY CHARACTERIZED	General function prediction only	Uncharacterized membrane protein, required for colicin V production	COG1286	2
POORLY CHARACTERIZED	General function prediction only	Uncharacterized protein (competence- and mitomycin-induced)	COG1546	1
POORLY CHARACTERIZED	General function prediction only	Uncharacterized protein conserved in bacteria	COG2137	1
POORLY CHARACTERIZED	General function prediction only	Uncharacterized protein containing a divergent version of the methyl-accepting chemotaxis-like domain	COG4768	1
POORLY CHARACTERIZED	General function prediction only	Uncharacterized protein related to deoxyribodipyrimidine photolyase	COG3046	1
POORLY CHARACTERIZED	General function prediction only	Uncharacterized protein related to glutamine synthetase	COG3968	1
POORLY CHARACTERIZED	General function prediction only	Uncharacterized protein with a von Willebrand factor type A (vWA) domain	COG4867	2
POORLY CHARACTERIZED	General function prediction only	Uncharacterized protein with an alpha/beta hydrolase fold	COG4814	3
POORLY CHARACTERIZED	General function prediction only	Uncharacterized protein, 4-oxalocrotonate tautomerase homolog	COG1942	3
POORLY CHARACTERIZED	General function prediction only	Zn-dependent alcohol dehydrogenases	COG1064	2
POORLY CHARACTERIZED	General function prediction only	Zonula occludens toxin	COG4128	1

## Sheet: accessory-COG
accesory
COG general functional category	COG functional category	COG protein description	cog	count
CELLULAR PROCESSES AND SIGNALING	Cell cycle control, cell division, chromosome partitioning	ATPases involved in chromosome partitioning	COG1192	1	1210			COG functional category
CELLULAR PROCESSES AND SIGNALING	Cell cycle control, cell division, chromosome partitioning	Cell cycle control protein	COG5035	1		1	CELLULAR PROCESSES AND SIGNALING	Cell cycle control, cell division, chromosome partitioning	42
CELLULAR PROCESSES AND SIGNALING	Cell cycle control, cell division, chromosome partitioning	Cell division control protein, negative regulator of transcription	COG5103	2		2	CELLULAR PROCESSES AND SIGNALING	Cell motility	13
CELLULAR PROCESSES AND SIGNALING	Cell cycle control, cell division, chromosome partitioning	Chromosome segregation ATPases	COG1196	28		3	CELLULAR PROCESSES AND SIGNALING	Cell wall/membrane/envelope biogenesis	64
CELLULAR PROCESSES AND SIGNALING	Cell cycle control, cell division, chromosome partitioning	Dynactin complex subunit involved in mitotic spindle partitioning in anaphase B	COG5244	1		4	CELLULAR PROCESSES AND SIGNALING	Cytoskeleton	4
CELLULAR PROCESSES AND SIGNALING	Cell cycle control, cell division, chromosome partitioning	Integral membrane protein possibly involved in chromosome condensation	COG0239	1		5	CELLULAR PROCESSES AND SIGNALING	Defense mechanisms	36
CELLULAR PROCESSES AND SIGNALING	Cell cycle control, cell division, chromosome partitioning	Membrane-bound metallopeptidase	COG4942	2		6	CELLULAR PROCESSES AND SIGNALING	Intracellular trafficking, secretion, and vesicular transport	10
CELLULAR PROCESSES AND SIGNALING	Cell cycle control, cell division, chromosome partitioning	Mitotic inducer, protein phosphatase	COG5105	1		7	CELLULAR PROCESSES AND SIGNALING	Posttranslational modification, protein turnover, chaperones	33
CELLULAR PROCESSES AND SIGNALING	Cell cycle control, cell division, chromosome partitioning	Negative regulator of septation ring formation	COG4477	1		8	CELLULAR PROCESSES AND SIGNALING	Signal transduction mechanisms	33
CELLULAR PROCESSES AND SIGNALING	Cell cycle control, cell division, chromosome partitioning	Protein involved in regulation of cellular morphogenesis/cytokinesis	COG5261	1		9	INFORMATION STORAGE AND PROCESSING	Chromatin structure and dynamics	4
CELLULAR PROCESSES AND SIGNALING	Cell cycle control, cell division, chromosome partitioning	Protein predicted to be involved in meiotic recombination	COG5124	1		10	INFORMATION STORAGE AND PROCESSING	RNA processing and modification	3
CELLULAR PROCESSES AND SIGNALING	Cell cycle control, cell division, chromosome partitioning	Serine/threonine kinase of the haspin family	COG5072	1		11	INFORMATION STORAGE AND PROCESSING	Replication, recombination and repair	81
CELLULAR PROCESSES AND SIGNALING	Cell cycle control, cell division, chromosome partitioning	Uncharacterized protein involved in chromosome partitioning	COG3006	1		12	INFORMATION STORAGE AND PROCESSING	Transcription	108
CELLULAR PROCESSES AND SIGNALING	Cell motility	Archaeal flagella assembly protein J	COG1955	1		13	INFORMATION STORAGE AND PROCESSING	Translation, ribosomal structure and biogenesis	22
CELLULAR PROCESSES AND SIGNALING	Cell motility	Bacterial surface proteins containing Ig-like domains	COG5492	2		14	METABOLISM	Amino acid transport and metabolism	93
CELLULAR PROCESSES AND SIGNALING	Cell motility	Flagellar basal body L-ring protein	COG2063	1		15	METABOLISM	Carbohydrate transport and metabolism	132
CELLULAR PROCESSES AND SIGNALING	Cell motility	Flagellar biosynthesis/type III secretory pathway lipoprotein	COG1766	1		16	METABOLISM	Coenzyme transport and metabolism	42
CELLULAR PROCESSES AND SIGNALING	Cell motility	Flagellar capping protein	COG1345	1		17	METABOLISM	Energy production and conversion	48
CELLULAR PROCESSES AND SIGNALING	Cell motility	Muramidase (flagellum-specific)	COG1705	1		18	METABOLISM	Inorganic ion transport and metabolism	71
CELLULAR PROCESSES AND SIGNALING	Cell motility	Predicted periplasmic or secreted lipoprotein	COG1724	3		19	METABOLISM	Lipid transport and metabolism	19
CELLULAR PROCESSES AND SIGNALING	Cell motility	Tfp pilus assembly protein FimT	COG4970	1		20	METABOLISM	Nucleotide transport and metabolism	15
CELLULAR PROCESSES AND SIGNALING	Cell motility	Type II secretory pathway, component PulF	COG1459	1		21	METABOLISM	Secondary metabolites biosynthesis, transport and catabolism	10
CELLULAR PROCESSES AND SIGNALING	Cell motility	Type IV secretory pathway, TrbD component	COG5268	1		22	POORLY CHARACTERIZED	Function unknown	178
CELLULAR PROCESSES AND SIGNALING	Cell wall/membrane/envelope biogenesis	3-deoxy-D-manno-octulosonic acid (KDO) 8-phosphate synthase	COG2877	2		23	POORLY CHARACTERIZED	General function prediction only	149
CELLULAR PROCESSES AND SIGNALING	Cell wall/membrane/envelope biogenesis	4-amino-4-deoxy-L-arabinose transferase and related glycosyltransferases of PMT family	COG1807	2					1210
CELLULAR PROCESSES AND SIGNALING	Cell wall/membrane/envelope biogenesis	ABC-type transport system, involved in lipoprotein release, permease component	COG4591	1
CELLULAR PROCESSES AND SIGNALING	Cell wall/membrane/envelope biogenesis	Alpha-N-acetylglucosamine transferase	COG5597	2
CELLULAR PROCESSES AND SIGNALING	Cell wall/membrane/envelope biogenesis	Cell envelope opacity-associated protein A	COG3061	1
CELLULAR PROCESSES AND SIGNALING	Cell wall/membrane/envelope biogenesis	Cell wall-associated hydrolases (invasion-associated proteins)	COG0791	2
CELLULAR PROCESSES AND SIGNALING	Cell wall/membrane/envelope biogenesis	Cytidylyltransferase	COG0615	1
CELLULAR PROCESSES AND SIGNALING	Cell wall/membrane/envelope biogenesis	D-alanyl-D-alanine dipeptidase	COG2173	1
CELLULAR PROCESSES AND SIGNALING	Cell wall/membrane/envelope biogenesis	Endopolygalacturonase	COG5434	1
CELLULAR PROCESSES AND SIGNALING	Cell wall/membrane/envelope biogenesis	FOG: LysM repeat	COG1388	2
CELLULAR PROCESSES AND SIGNALING	Cell wall/membrane/envelope biogenesis	Glycosyltransferase	COG0438	2
CELLULAR PROCESSES AND SIGNALING	Cell wall/membrane/envelope biogenesis	Glycosyltransferases involved in cell wall biogenesis	COG0463	1
CELLULAR PROCESSES AND SIGNALING	Cell wall/membrane/envelope biogenesis	Glycosyltransferases, probably involved in cell wall biogenesis	COG1215	2
CELLULAR PROCESSES AND SIGNALING	Cell wall/membrane/envelope biogenesis	L-alanine-DL-glutamate epimerase and related enzymes of enolase superfamily	COG4948	2
CELLULAR PROCESSES AND SIGNALING	Cell wall/membrane/envelope biogenesis	Lyzozyme M1 (1,4-beta-N-acetylmuramidase)	COG3757	4
CELLULAR PROCESSES AND SIGNALING	Cell wall/membrane/envelope biogenesis	Mannose-1-phosphate guanylyltransferase	COG0836	1
CELLULAR PROCESSES AND SIGNALING	Cell wall/membrane/envelope biogenesis	Membrane GTPase LepA	COG0481	1
CELLULAR PROCESSES AND SIGNALING	Cell wall/membrane/envelope biogenesis	Membrane carboxypeptidase/penicillin-binding protein	COG5009	1
CELLULAR PROCESSES AND SIGNALING	Cell wall/membrane/envelope biogenesis	Membrane glycosyltransferase	COG2943	1
CELLULAR PROCESSES AND SIGNALING	Cell wall/membrane/envelope biogenesis	Membrane proteins related to metalloendopeptidases	COG0739	1
CELLULAR PROCESSES AND SIGNALING	Cell wall/membrane/envelope biogenesis	Nucleoside-binding outer membrane protein	COG3248	1
CELLULAR PROCESSES AND SIGNALING	Cell wall/membrane/envelope biogenesis	Nucleoside-diphosphate-sugar epimerases	COG0451	1
CELLULAR PROCESSES AND SIGNALING	Cell wall/membrane/envelope biogenesis	O-Glycosyl hydrolase	COG5520	2
CELLULAR PROCESSES AND SIGNALING	Cell wall/membrane/envelope biogenesis	Opacity protein and related surface antigens	COG3637	1
CELLULAR PROCESSES AND SIGNALING	Cell wall/membrane/envelope biogenesis	Organic solvent tolerance protein OstA	COG1452	2
CELLULAR PROCESSES AND SIGNALING	Cell wall/membrane/envelope biogenesis	Periplasmic glycine betaine/choline-binding (lipo)protein of an ABC-type transport system (osmoprotectant binding protein)	COG1732	1
CELLULAR PROCESSES AND SIGNALING	Cell wall/membrane/envelope biogenesis	Phosphoglycerol transferase and related proteins, alkaline phosphatase superfamily	COG1368	2
CELLULAR PROCESSES AND SIGNALING	Cell wall/membrane/envelope biogenesis	Predicted S-adenosylmethionine-dependent methyltransferase involved in bacterial cell division	COG0357	2
CELLULAR PROCESSES AND SIGNALING	Cell wall/membrane/envelope biogenesis	Predicted S-adenosylmethionine-dependent methyltransferase involved in cell envelope biogenesis	COG0275	2
CELLULAR PROCESSES AND SIGNALING	Cell wall/membrane/envelope biogenesis	Predicted nucleoside-diphosphate sugar epimerases	COG1086	1
CELLULAR PROCESSES AND SIGNALING	Cell wall/membrane/envelope biogenesis	Predicted nucleoside-diphosphate-sugar epimerases	COG0702	1
CELLULAR PROCESSES AND SIGNALING	Cell wall/membrane/envelope biogenesis	Predicted outer membrane protein	COG4932	4
CELLULAR PROCESSES AND SIGNALING	Cell wall/membrane/envelope biogenesis	Predicted sugar phosphate isomerase involved in capsule formation	COG0794	1
CELLULAR PROCESSES AND SIGNALING	Cell wall/membrane/envelope biogenesis	Prolipoprotein diacylglyceryltransferase	COG0682	1
CELLULAR PROCESSES AND SIGNALING	Cell wall/membrane/envelope biogenesis	Putative glycosyl/glycerophosphate transferases involved in teichoic acid biosynthesis TagF/TagB/EpsJ/RodC	COG1887	1
CELLULAR PROCESSES AND SIGNALING	Cell wall/membrane/envelope biogenesis	Small-conductance mechanosensitive channel	COG0668	2
CELLULAR PROCESSES AND SIGNALING	Cell wall/membrane/envelope biogenesis	Small-conductance mechanosensitive channel	COG3264	2
CELLULAR PROCESSES AND SIGNALING	Cell wall/membrane/envelope biogenesis	Spore coat assembly protein	COG5337	1
CELLULAR PROCESSES AND SIGNALING	Cell wall/membrane/envelope biogenesis	Teichoic acid biosynthesis proteins	COG1922	2
CELLULAR PROCESSES AND SIGNALING	Cell wall/membrane/envelope biogenesis	UDP-N-acetylmuramate-alanine ligase	COG0773	1
CELLULAR PROCESSES AND SIGNALING	Cell wall/membrane/envelope biogenesis	UDP-N-acetylmuramyl pentapeptide phosphotransferase/UDP-N-acetylglucosamine-1-phosphate transferase	COG0472	1
CELLULAR PROCESSES AND SIGNALING	Cell wall/membrane/envelope biogenesis	Uncharacterized protein involved in formation of curli polymers	COG1462	1
CELLULAR PROCESSES AND SIGNALING	Cytoskeleton	Dynein, heavy chain	COG5245	2
CELLULAR PROCESSES AND SIGNALING	Cytoskeleton	Myosin heavy chain	COG5022	1
CELLULAR PROCESSES AND SIGNALING	Cytoskeleton	Tubulin	COG5023	1
CELLULAR PROCESSES AND SIGNALING	Defense mechanisms	ABC-type antimicrobial peptide transport system, ATPase component	COG1136	4
CELLULAR PROCESSES AND SIGNALING	Defense mechanisms	ABC-type antimicrobial peptide transport system, permease component	COG0577	3
CELLULAR PROCESSES AND SIGNALING	Defense mechanisms	ABC-type bacteriocin/lantibiotic exporters, contain an N-terminal double-glycine peptidase domain	COG2274	1
CELLULAR PROCESSES AND SIGNALING	Defense mechanisms	ABC-type multidrug transport system, ATPase and permease components	COG1132	1
CELLULAR PROCESSES AND SIGNALING	Defense mechanisms	ABC-type multidrug transport system, ATPase component	COG1131	9
CELLULAR PROCESSES AND SIGNALING	Defense mechanisms	ABC-type multidrug transport system, permease component	COG0842	2
CELLULAR PROCESSES AND SIGNALING	Defense mechanisms	Abortive infection bacteriophage resistance protein	COG4823	1
CELLULAR PROCESSES AND SIGNALING	Defense mechanisms	Beta-lactamase class A	COG2367	2
CELLULAR PROCESSES AND SIGNALING	Defense mechanisms	Cation/multidrug efflux pump	COG0841	1
CELLULAR PROCESSES AND SIGNALING	Defense mechanisms	Multidrug resistance efflux pump	COG1566	1
CELLULAR PROCESSES AND SIGNALING	Defense mechanisms	Restriction endonuclease	COG1715	2
CELLULAR PROCESSES AND SIGNALING	Defense mechanisms	Restriction endonuclease S subunits	COG0732	7
CELLULAR PROCESSES AND SIGNALING	Defense mechanisms	Type I site-specific restriction-modification system, R (restriction) subunit and related helicases	COG0610	1
CELLULAR PROCESSES AND SIGNALING	Defense mechanisms	Uncharacterized bacitracin resistance protein	COG1968	1
CELLULAR PROCESSES AND SIGNALING	Intracellular trafficking, secretion, and vesicular transport	Nuclear pore complex subunit	COG5308	1
CELLULAR PROCESSES AND SIGNALING	Intracellular trafficking, secretion, and vesicular transport	P pilus assembly/Cpx signaling pathway, periplasmic inhibitor/zinc-resistance associated protein	COG3678	2
CELLULAR PROCESSES AND SIGNALING	Intracellular trafficking, secretion, and vesicular transport	Preprotein translocase subunit SecE	COG0690	1
CELLULAR PROCESSES AND SIGNALING	Intracellular trafficking, secretion, and vesicular transport	Protein involved in vacuole import and degradation	COG5167	1
CELLULAR PROCESSES AND SIGNALING	Intracellular trafficking, secretion, and vesicular transport	Type II secretory pathway, component PulJ	COG4795	1
CELLULAR PROCESSES AND SIGNALING	Intracellular trafficking, secretion, and vesicular transport	Type II secretory pathway, component PulK	COG3156	1
CELLULAR PROCESSES AND SIGNALING	Intracellular trafficking, secretion, and vesicular transport	Vacuolar protein sorting-associated protein	COG5043	2
CELLULAR PROCESSES AND SIGNALING	Intracellular trafficking, secretion, and vesicular transport	t-SNARE complex subunit, syntaxin	COG5074	1
CELLULAR PROCESSES AND SIGNALING	Posttranslational modification, protein turnover, chaperones	26S proteasome regulatory complex component	COG5071	1
CELLULAR PROCESSES AND SIGNALING	Posttranslational modification, protein turnover, chaperones	26S proteasome regulatory complex component	COG5110	1
CELLULAR PROCESSES AND SIGNALING	Posttranslational modification, protein turnover, chaperones	ABC-type sulfate transport system, permease component	COG0555	1
CELLULAR PROCESSES AND SIGNALING	Posttranslational modification, protein turnover, chaperones	ABC-type transport system involved in Fe-S cluster assembly, permease component	COG0719	1
CELLULAR PROCESSES AND SIGNALING	Posttranslational modification, protein turnover, chaperones	ATP-dependent 26S proteasome regulatory subunit	COG1222	1
CELLULAR PROCESSES AND SIGNALING	Posttranslational modification, protein turnover, chaperones	ATP-dependent Lon protease, bacterial type	COG0466	2
CELLULAR PROCESSES AND SIGNALING	Posttranslational modification, protein turnover, chaperones	Cytochrome c biogenesis factor	COG1138	1
CELLULAR PROCESSES AND SIGNALING	Posttranslational modification, protein turnover, chaperones	DnaJ-class molecular chaperone	COG2214	1
CELLULAR PROCESSES AND SIGNALING	Posttranslational modification, protein turnover, chaperones	Dolichyl-phosphate-mannose--protein O-mannosyl transferase	COG1928	1
CELLULAR PROCESSES AND SIGNALING	Posttranslational modification, protein turnover, chaperones	FKBP-type peptidyl-prolyl cis-trans isomerase (trigger factor)	COG0544	1
CELLULAR PROCESSES AND SIGNALING	Posttranslational modification, protein turnover, chaperones	Glutamine cyclotransferase	COG3823	1
CELLULAR PROCESSES AND SIGNALING	Posttranslational modification, protein turnover, chaperones	Highly conserved protein containing a thioredoxin domain	COG1331	2
CELLULAR PROCESSES AND SIGNALING	Posttranslational modification, protein turnover, chaperones	Hydrogenase maturation factor	COG0068	2
CELLULAR PROCESSES AND SIGNALING	Posttranslational modification, protein turnover, chaperones	Hydrogenase/urease accessory protein	COG2370	1
CELLULAR PROCESSES AND SIGNALING	Posttranslational modification, protein turnover, chaperones	Lipase chaperone	COG5380	1
CELLULAR PROCESSES AND SIGNALING	Posttranslational modification, protein turnover, chaperones	Parvulin-like peptidyl-prolyl isomerase	COG0760	1
CELLULAR PROCESSES AND SIGNALING	Posttranslational modification, protein turnover, chaperones	Peptidyl-prolyl cis-trans isomerase (rotamase) - cyclophilin family	COG0652	1
CELLULAR PROCESSES AND SIGNALING	Posttranslational modification, protein turnover, chaperones	Predicted ATP-dependent serine protease	COG1066	1
CELLULAR PROCESSES AND SIGNALING	Posttranslational modification, protein turnover, chaperones	Predicted Zn-dependent protease	COG5504	1
CELLULAR PROCESSES AND SIGNALING	Posttranslational modification, protein turnover, chaperones	Predicted Zn-dependent protease	COG5549	1
CELLULAR PROCESSES AND SIGNALING	Posttranslational modification, protein turnover, chaperones	Predicted cysteine protease (OTU family)	COG5539	1
CELLULAR PROCESSES AND SIGNALING	Posttranslational modification, protein turnover, chaperones	Predicted membrane-bound mannosyltransferase	COG4745	1
CELLULAR PROCESSES AND SIGNALING	Posttranslational modification, protein turnover, chaperones	Predicted proline hydroxylase	COG3751	1
CELLULAR PROCESSES AND SIGNALING	Posttranslational modification, protein turnover, chaperones	Predicted protease	COG4934	3
CELLULAR PROCESSES AND SIGNALING	Posttranslational modification, protein turnover, chaperones	Protease subunit of ATP-dependent Clp proteases	COG0740	1
CELLULAR PROCESSES AND SIGNALING	Posttranslational modification, protein turnover, chaperones	Subtilisin-like serine proteases	COG1404	2
CELLULAR PROCESSES AND SIGNALING	Posttranslational modification, protein turnover, chaperones	Thioredoxin reductase	COG0492	1
CELLULAR PROCESSES AND SIGNALING	Signal transduction mechanisms	GAF domain-containing protein	COG1956	1
CELLULAR PROCESSES AND SIGNALING	Signal transduction mechanisms	Growth inhibitor	COG2337	3
CELLULAR PROCESSES AND SIGNALING	Signal transduction mechanisms	Growth regulator	COG2336	2
CELLULAR PROCESSES AND SIGNALING	Signal transduction mechanisms	Guanosine polyphosphate pyrophosphohydrolases/synthetases	COG0317	1
CELLULAR PROCESSES AND SIGNALING	Signal transduction mechanisms	Osmosensitive K+ channel histidine kinase	COG2205	1
CELLULAR PROCESSES AND SIGNALING	Signal transduction mechanisms	Phosphate starvation-inducible protein PhoH, predicted ATPase	COG1702	1
CELLULAR PROCESSES AND SIGNALING	Signal transduction mechanisms	Phosphatidylinositol kinase and protein kinases of the PI-3 kinase family	COG5032	1
CELLULAR PROCESSES AND SIGNALING	Signal transduction mechanisms	Predicted integral membrane sensor domain	COG3447	1
CELLULAR PROCESSES AND SIGNALING	Signal transduction mechanisms	Predicted membrane GTPase involved in stress response	COG1217	1
CELLULAR PROCESSES AND SIGNALING	Signal transduction mechanisms	Predicted signal transduction protein containing a membrane domain, an EAL and a GGDEF domain	COG5001	1
CELLULAR PROCESSES AND SIGNALING	Signal transduction mechanisms	Predicted signal transduction protein containing sensor and EAL domains	COG4943	1
CELLULAR PROCESSES AND SIGNALING	Signal transduction mechanisms	Predicted signaling protein consisting of a modified GGDEF domain and a DHH domain	COG3887	4
CELLULAR PROCESSES AND SIGNALING	Signal transduction mechanisms	Protein tyrosine phosphatase	COG5599	1
CELLULAR PROCESSES AND SIGNALING	Signal transduction mechanisms	Response regulator containing CheY-like receiver domain and AraC-type DNA-binding domain	COG4753	4
CELLULAR PROCESSES AND SIGNALING	Signal transduction mechanisms	Response regulator containing CheY-like receiver, AAA-type ATPase, and DNA-binding domains	COG2204	3
CELLULAR PROCESSES AND SIGNALING	Signal transduction mechanisms	Response regulator containing a CheY-like receiver domain and an HTH DNA-binding domain	COG2197	1
CELLULAR PROCESSES AND SIGNALING	Signal transduction mechanisms	Response regulators consisting of a CheY-like receiver domain and a winged-helix DNA-binding domain	COG0745	1
CELLULAR PROCESSES AND SIGNALING	Signal transduction mechanisms	Signal transduction histidine kinase	COG0642	1
CELLULAR PROCESSES AND SIGNALING	Signal transduction mechanisms	Signal transduction histidine kinase regulating phosphoglycerate transport system	COG4192	1
CELLULAR PROCESSES AND SIGNALING	Signal transduction mechanisms	Signal transduction histidine kinase, glucose-6-phosphate specific	COG3851	1
CELLULAR PROCESSES AND SIGNALING	Signal transduction mechanisms	Universal stress protein UspA and related nucleotide-binding proteins	COG0589	2
INFORMATION STORAGE AND PROCESSING	Chromatin structure and dynamics	Chromosome condensation complex Condensin, subunit H	COG5229	1
INFORMATION STORAGE AND PROCESSING	Chromatin structure and dynamics	Histone acetyltransferase complex SAGA/ADA, subunit ADA2	COG5114	1
INFORMATION STORAGE AND PROCESSING	Chromatin structure and dynamics	Histone deacetylase complex, SIN3 component	COG5602	2
INFORMATION STORAGE AND PROCESSING	RNA processing and modification	Poly(A) polymerase	COG5186	1
INFORMATION STORAGE AND PROCESSING	RNA processing and modification	Pre-mRNA 3'-end processing (cleavage and polyadenylation) factor	COG5107	1
INFORMATION STORAGE AND PROCESSING	RNA processing and modification	Protein involved in mRNA turnover and stability	COG5183	1
INFORMATION STORAGE AND PROCESSING	Replication, recombination and repair	ATP-dependent exoDNAse (exonuclease V) beta subunit (contains helicase and exonuclease domains)	COG1074	1
INFORMATION STORAGE AND PROCESSING	Replication, recombination and repair	ATP-dependent exoDNAse (exonuclease V), alpha subunit - helicase superfamily I member	COG0507	1
INFORMATION STORAGE AND PROCESSING	Replication, recombination and repair	ATPase involved in DNA repair	COG0419	2
INFORMATION STORAGE AND PROCESSING	Replication, recombination and repair	Adenine specific DNA methylase Mod	COG2189	1
INFORMATION STORAGE AND PROCESSING	Replication, recombination and repair	Cdc6-related protein, AAA superfamily ATPase	COG1474	1
INFORMATION STORAGE AND PROCESSING	Replication, recombination and repair	DNA endonuclease related to intein-encoded endonucleases	COG3780	2
INFORMATION STORAGE AND PROCESSING	Replication, recombination and repair	DNA mismatch repair enzyme (predicted ATPase)	COG0323	1
INFORMATION STORAGE AND PROCESSING	Replication, recombination and repair	DNA repair exonuclease	COG0420	3
INFORMATION STORAGE AND PROCESSING	Replication, recombination and repair	DNA replication protein	COG1484	1
INFORMATION STORAGE AND PROCESSING	Replication, recombination and repair	DNA-damage-inducible protein J	COG3077	5
INFORMATION STORAGE AND PROCESSING	Replication, recombination and repair	ERCC4-like helicases	COG1111	1
INFORMATION STORAGE AND PROCESSING	Replication, recombination and repair	Exonuclease I	COG2925	1
INFORMATION STORAGE AND PROCESSING	Replication, recombination and repair	Exonuclease V gamma subunit	COG1330	1
INFORMATION STORAGE AND PROCESSING	Replication, recombination and repair	FOG: Transposase and inactivated derivatives	COG3385	1
INFORMATION STORAGE AND PROCESSING	Replication, recombination and repair	Holliday junction resolvasome, DNA-binding subunit	COG0632	1
INFORMATION STORAGE AND PROCESSING	Replication, recombination and repair	Integrase	COG0582	3
INFORMATION STORAGE AND PROCESSING	Replication, recombination and repair	NAD-dependent DNA ligase (contains BRCT domain type II)	COG0272	1
INFORMATION STORAGE AND PROCESSING	Replication, recombination and repair	NTP pyrophosphohydrolases containing a Zn-finger, probably nucleic-acid-binding	COG2816	1
INFORMATION STORAGE AND PROCESSING	Replication, recombination and repair	NTP pyrophosphohydrolases including oxidative damage repair enzymes	COG0494	1
INFORMATION STORAGE AND PROCESSING	Replication, recombination and repair	Origin recognition complex, subunit 2	COG5575	1
INFORMATION STORAGE AND PROCESSING	Replication, recombination and repair	Phage terminase, small subunit	COG3747	1
INFORMATION STORAGE AND PROCESSING	Replication, recombination and repair	Predicted ATPase involved in replication control, Cdc46/Mcm family	COG1241	1
INFORMATION STORAGE AND PROCESSING	Replication, recombination and repair	Predicted methylated DNA-protein cysteine methyltransferase	COG3695	1
INFORMATION STORAGE AND PROCESSING	Replication, recombination and repair	Predicted site-specific integrase-resolvase	COG2452	1
INFORMATION STORAGE AND PROCESSING	Replication, recombination and repair	Putative primosome component and related proteins	COG3935	1
INFORMATION STORAGE AND PROCESSING	Replication, recombination and repair	Recombinational DNA repair protein (RecE pathway)	COG3723	2
INFORMATION STORAGE AND PROCESSING	Replication, recombination and repair	Retron-type reverse transcriptase	COG3344	1
INFORMATION STORAGE AND PROCESSING	Replication, recombination and repair	Reverse gyrase	COG1110	1
INFORMATION STORAGE AND PROCESSING	Replication, recombination and repair	Site-specific DNA methylase	COG0270	1
INFORMATION STORAGE AND PROCESSING	Replication, recombination and repair	Site-specific recombinase	COG4389	2
INFORMATION STORAGE AND PROCESSING	Replication, recombination and repair	Site-specific recombinase XerC	COG4973	1
INFORMATION STORAGE AND PROCESSING	Replication, recombination and repair	Site-specific recombinase XerD	COG4974	1
INFORMATION STORAGE AND PROCESSING	Replication, recombination and repair	Site-specific recombinases, DNA invertase Pin homologs	COG1961	1
INFORMATION STORAGE AND PROCESSING	Replication, recombination and repair	Superfamily II DNA helicase	COG0514	2
INFORMATION STORAGE AND PROCESSING	Replication, recombination and repair	Superfamily II helicase and inactivated derivatives	COG5519	1
INFORMATION STORAGE AND PROCESSING	Replication, recombination and repair	Topoisomerase IA	COG0550	1
INFORMATION STORAGE AND PROCESSING	Replication, recombination and repair	Transposase and inactivated derivatives	COG0675	3
INFORMATION STORAGE AND PROCESSING	Replication, recombination and repair	Transposase and inactivated derivatives	COG1943	1
INFORMATION STORAGE AND PROCESSING	Replication, recombination and repair	Transposase and inactivated derivatives	COG2801	3
INFORMATION STORAGE AND PROCESSING	Replication, recombination and repair	Transposase and inactivated derivatives	COG2963	8
INFORMATION STORAGE AND PROCESSING	Replication, recombination and repair	Transposase and inactivated derivatives	COG3293	4
INFORMATION STORAGE AND PROCESSING	Replication, recombination and repair	Transposase and inactivated derivatives	COG3328	1
INFORMATION STORAGE AND PROCESSING	Replication, recombination and repair	Transposase and inactivated derivatives	COG3464	2
INFORMATION STORAGE AND PROCESSING	Replication, recombination and repair	Transposase and inactivated derivatives	COG3547	3
INFORMATION STORAGE AND PROCESSING	Replication, recombination and repair	Transposase and inactivated derivatives, IS30 family	COG2826	1
INFORMATION STORAGE AND PROCESSING	Replication, recombination and repair	Uncharacterized protein predicted to be involved in DNA repair	COG1518	1
INFORMATION STORAGE AND PROCESSING	Replication, recombination and repair	Uncharacterized protein predicted to be involved in DNA repair	COG3649	1
INFORMATION STORAGE AND PROCESSING	Replication, recombination and repair	Uncharacterized protein predicted to be involved in DNA repair (RAMP superfamily)	COG1332	1
INFORMATION STORAGE AND PROCESSING	Replication, recombination and repair	Uncharacterized protein related to Endonuclease III	COG2231	2
INFORMATION STORAGE AND PROCESSING	Replication, recombination and repair	Uracil-DNA glycosylase	COG1573	1
INFORMATION STORAGE AND PROCESSING	Transcription	ATP-dependent transcriptional regulator	COG2909	1
INFORMATION STORAGE AND PROCESSING	Transcription	AraC-type DNA-binding domain-containing proteins	COG2207	7
INFORMATION STORAGE AND PROCESSING	Transcription	Biotin operon repressor	COG1654	1
INFORMATION STORAGE AND PROCESSING	Transcription	DNA or RNA helicases of superfamily II	COG1061	2
INFORMATION STORAGE AND PROCESSING	Transcription	DNA-directed RNA polymerase specialized sigma subunit, sigma24 homolog	COG1595	1
INFORMATION STORAGE AND PROCESSING	Transcription	DNA-directed RNA polymerase specialized sigma subunit, sigma54 homolog	COG1508	1
INFORMATION STORAGE AND PROCESSING	Transcription	DNA-directed RNA polymerase, beta subunit/140 kD subunit	COG0085	1
INFORMATION STORAGE AND PROCESSING	Transcription	DNA-directed RNA polymerase, beta' subunit/160 kD subunit	COG0086	1
[truncated: 570 more rows]

## Sheet: core-COG
core
[truncated: 1,274 more rows]

## Sheet: singletons-COG
singletons
[truncated: 543 more rows]

## Sheet: Pangenome-COG summary
		COG functional category	accesory	core	singletons	FLUB	ATCC
[truncated: 24 more rows]

[truncated: 3 more sheets: accessory, core, singletons]
