# Supplementary material for: Genome and Pangenome Analysis of Lactobacillus hilgardii FLUB—A New Strain Isolated from Mead
Source: Int J Mol Sci. 2021 Apr 6;22(7):3780. doi: 10.3390/ijms22073780 (PMC8038741; doi:10.3390/ijms22073780)
Supplement: Supplementary file 1 [file ijms-22-03780-s001.zip › Supplementary Materials/Supplementary Materials/Oher.xlsx]

## Sheet: PATRIC-specialty genes
Evidence	Property	Source	Genome Name	PATRIC ID	RefSeq Locus Tag	Alt Locus Tag	Source ID	Source Organism	Gene	Product	Function	Classification	PubMed	Subject Coverage	Query Coverage	Identity	E-value
K-mer Search	Antibiotic Resistance	PATRIC	Lactobacillus hilgardii strain FLUB	fig|1578.1113.peg.41					GdpD	Glycerophosphoryl diester phosphodiesterase (EC 3.1.4.46)	Glycerophosphoryl diester phosphodiesterase (EC 3.1.4.46)	protein altering cell wall charge conferring antibiotic resistance	21899450
K-mer Search	Antibiotic Resistance	PATRIC	Lactobacillus hilgardii strain FLUB	fig|1578.1113.peg.2134					inhA, fabI	Enoyl-[acyl-carrier-protein] reductase [NADH] (EC 1.3.1.9)	Enoyl-[acyl-carrier-protein] reductase [NADH] (EC 1.3.1.9)	antibiotic target in susceptible species	18193820;10869170;8284673
K-mer Search	Antibiotic Resistance	PATRIC	Lactobacillus hilgardii strain FLUB	fig|1578.1113.peg.2207					rpoB	DNA-directed RNA polymerase beta subunit (EC 2.7.7.6)	DNA-directed RNA polymerase beta subunit (EC 2.7.7.6)	antibiotic target in susceptible species	3050121;15047531;16723576
K-mer Search	Antibiotic Resistance	PATRIC	Lactobacillus hilgardii strain FLUB	fig|1578.1113.peg.2202					EF-G	Translation elongation factor G	Translation elongation factor G	antibiotic target in susceptible species	17980694
K-mer Search	Antibiotic Resistance	PATRIC	Lactobacillus hilgardii strain FLUB	fig|1578.1113.peg.1717					GdpD	Glycerophosphoryl diester phosphodiesterase (EC 3.1.4.46)	Glycerophosphoryl diester phosphodiesterase (EC 3.1.4.46)	protein altering cell wall charge conferring antibiotic resistance	21899450
K-mer Search	Antibiotic Resistance	PATRIC	Lactobacillus hilgardii strain FLUB	fig|1578.1113.peg.2058					MurA	UDP-N-acetylglucosamine 1-carboxyvinyltransferase (EC 2.5.1.7)	UDP-N-acetylglucosamine 1-carboxyvinyltransferase (EC 2.5.1.7)	antibiotic target in susceptible species	8994972
K-mer Search	Antibiotic Resistance	PATRIC	Lactobacillus hilgardii strain FLUB	fig|1578.1113.peg.1364					MurA	UDP-N-acetylglucosamine 1-carboxyvinyltransferase (EC 2.5.1.7)	UDP-N-acetylglucosamine 1-carboxyvinyltransferase (EC 2.5.1.7)	antibiotic target in susceptible species	8994972
K-mer Search	Antibiotic Resistance	PATRIC	Lactobacillus hilgardii strain FLUB	fig|1578.1113.peg.2140					kasA	3-oxoacyl-[acyl-carrier-protein] synthase, KASII (EC 2.3.1.179)	3-oxoacyl-[acyl-carrier-protein] synthase, KASII (EC 2.3.1.179)	antibiotic target in susceptible species	10428945
K-mer Search	Antibiotic Resistance	PATRIC	Lactobacillus hilgardii strain FLUB	fig|1578.1113.peg.1546					folA, Dfr	Dihydrofolate reductase (EC 1.5.1.3)	Dihydrofolate reductase (EC 1.5.1.3)	antibiotic target in susceptible species	20169085;25288078
K-mer Search	Antibiotic Resistance	PATRIC	Lactobacillus hilgardii strain FLUB	fig|1578.1113.peg.1380					Ddl	D-alanine--D-alanine ligase (EC 6.3.2.4)	D-alanine--D-alanine ligase (EC 6.3.2.4)	antibiotic target in susceptible species	24303782;24033232
K-mer Search	Antibiotic Resistance	PATRIC	Lactobacillus hilgardii strain FLUB	fig|1578.1113.peg.36					GdpD	Glycerophosphoryl diester phosphodiesterase (EC 3.1.4.46)	Glycerophosphoryl diester phosphodiesterase (EC 3.1.4.46)	protein altering cell wall charge conferring antibiotic resistance	21899450
K-mer Search	Antibiotic Resistance	PATRIC	Lactobacillus hilgardii strain FLUB	fig|1578.1113.peg.1241					EF-Tu	Translation elongation factor Tu	Translation elongation factor Tu	antibiotic target in susceptible species	364475;9678602
K-mer Search	Antibiotic Resistance	PATRIC	Lactobacillus hilgardii strain FLUB	fig|1578.1113.peg.1593					folP	Dihydropteroate synthase (EC 2.5.1.15)	Dihydropteroate synthase (EC 2.5.1.15)	antibiotic target in susceptible species	15673783
K-mer Search	Antibiotic Resistance	PATRIC	Lactobacillus hilgardii strain FLUB	fig|1578.1113.peg.1925					MprF	L-O-lysylphosphatidylglycerol synthase (EC 2.3.2.3)	L-O-lysylphosphatidylglycerol synthase (EC 2.3.2.3)	protein altering cell wall charge conferring antibiotic resistance	19289517;16723576
K-mer Search	Antibiotic Resistance	PATRIC	Lactobacillus hilgardii strain FLUB	fig|1578.1113.peg.1006					gidB	16S rRNA (guanine(527)-N(7))-methyltransferase (EC 2.1.1.170)	16S rRNA (guanine(527)-N(7))-methyltransferase (EC 2.1.1.170)	gene conferring resistance via absence	17238915
K-mer Search	Antibiotic Resistance	PATRIC	Lactobacillus hilgardii strain FLUB	fig|1578.1113.peg.2049					Alr	Alanine racemase (EC 5.1.1.1)	Alanine racemase (EC 5.1.1.1)	antibiotic target in susceptible species	19748470;24303782
K-mer Search	Antibiotic Resistance	PATRIC	Lactobacillus hilgardii strain FLUB	fig|1578.1113.peg.1407					PgsA	CDP-diacylglycerol--glycerol-3-phosphate 3-phosphatidyltransferase (EC 2.7.8.5)	CDP-diacylglycerol--glycerol-3-phosphate 3-phosphatidyltransferase (EC 2.7.8.5)	protein altering cell wall charge conferring antibiotic resistance	22238576
K-mer Search	Antibiotic Resistance	PATRIC	Lactobacillus hilgardii strain FLUB	fig|1578.1113.peg.1164					RlmA(II)	23S rRNA (guanine(748)-N(1))-methyltransferase (EC 2.1.1.188)	23S rRNA (guanine(748)-N(1))-methyltransferase (EC 2.1.1.188)	antibiotic target modifying enzyme	12514124;18406425
K-mer Search	Antibiotic Resistance	PATRIC	Lactobacillus hilgardii strain FLUB	fig|1578.1113.peg.6					gyrA	DNA gyrase subunit A (EC 5.99.1.3)	DNA gyrase subunit A (EC 5.99.1.3)	antibiotic target in susceptible species	9293187
K-mer Search	Antibiotic Resistance	PATRIC	Lactobacillus hilgardii strain FLUB	fig|1578.1113.peg.2206					rpoC	DNA-directed RNA polymerase beta' subunit (EC 2.7.7.6)	DNA-directed RNA polymerase beta' subunit (EC 2.7.7.6)	antibiotic target in susceptible species	16723576
BLAT	Transporter	TCDB	Lactobacillus hilgardii strain FLUB	fig|1578.1113.peg.388			O52733	Lactobacillus brevis		D-xylose proton-symporter XylT	the major facilitator superfamily (mfs).	2.A.1.1.41		96	94	83	1e-220
K-mer Search	Antibiotic Resistance	PATRIC	Lactobacillus hilgardii strain FLUB	fig|1578.1113.peg.2204					S12p	SSU ribosomal protein S12p (S23e)	SSU ribosomal protein S12p (S23e)	antibiotic target in susceptible species	7934937
K-mer Search	Antibiotic Resistance	PATRIC	Lactobacillus hilgardii strain FLUB	fig|1578.1113.peg.792					rpoB	DNA-directed RNA polymerase beta subunit (EC 2.7.7.6)	DNA-directed RNA polymerase beta subunit (EC 2.7.7.6)	antibiotic target in susceptible species	3050121;15047531;16723576
BLAT	Transporter	TCDB	Lactobacillus hilgardii strain FLUB	fig|1578.1113.peg.392			J9W1F3	Lactobacillus buchneri CD034		hypothetical protein	the major facilitator superfamily (mfs).	2.A.1.2.93		98	97	84	1e-209
K-mer Search	Antibiotic Resistance	PATRIC	Lactobacillus hilgardii strain FLUB	fig|1578.1113.peg.5					gyrB	DNA gyrase subunit B (EC 5.99.1.3)	DNA gyrase subunit B (EC 5.99.1.3)	antibiotic target in susceptible species	21693461;22279180;9293187
K-mer Search	Antibiotic Resistance	PATRIC	Lactobacillus hilgardii strain FLUB	fig|1578.1113.peg.1185					Iso-tRNA	Isoleucyl-tRNA synthetase (EC 6.1.1.5)	Isoleucyl-tRNA synthetase (EC 6.1.1.5)	antibiotic target in susceptible species	7929087
K-mer Search	Antibiotic Resistance	PATRIC	Lactobacillus hilgardii strain FLUB	fig|1578.1113.peg.2201					S10p	SSU ribosomal protein S10p (S20e)	SSU ribosomal protein S10p (S20e)	antibiotic target in susceptible species	26124155
BLAT	Drug Target	DrugBank	Lactobacillus hilgardii strain FLUB	fig|1578.1113.peg.317			Q84EX5	Lactobacillus brevis	radh	Oxidoreductase, short-chain dehydrogenase/reductase family	ACETOPHENONE;(R)-1-phenylethanol	Drug target		100	100	84	1e-123

## Sheet: PATRIC-ARM
Product	Function	Classification	PubMed	Subject Coverage	Query Coverage	Identity	E-value
Glycerophosphoryl diester phosphodiesterase (EC 3.1.4.46)	Glycerophosphoryl diester phosphodiesterase (EC 3.1.4.46)	protein altering cell wall charge conferring antibiotic resistance	21899450
Enoyl-[acyl-carrier-protein] reductase [NADH] (EC 1.3.1.9)	Enoyl-[acyl-carrier-protein] reductase [NADH] (EC 1.3.1.9)	antibiotic target in susceptible species	18193820;10869170;8284673
DNA-directed RNA polymerase beta subunit (EC 2.7.7.6)	DNA-directed RNA polymerase beta subunit (EC 2.7.7.6)	antibiotic target in susceptible species	3050121;15047531;16723576
Translation elongation factor G	Translation elongation factor G	antibiotic target in susceptible species	17980694
Glycerophosphoryl diester phosphodiesterase (EC 3.1.4.46)	Glycerophosphoryl diester phosphodiesterase (EC 3.1.4.46)	protein altering cell wall charge conferring antibiotic resistance	21899450
UDP-N-acetylglucosamine 1-carboxyvinyltransferase (EC 2.5.1.7)	UDP-N-acetylglucosamine 1-carboxyvinyltransferase (EC 2.5.1.7)	antibiotic target in susceptible species	8994972
UDP-N-acetylglucosamine 1-carboxyvinyltransferase (EC 2.5.1.7)	UDP-N-acetylglucosamine 1-carboxyvinyltransferase (EC 2.5.1.7)	antibiotic target in susceptible species	8994972
3-oxoacyl-[acyl-carrier-protein] synthase, KASII (EC 2.3.1.179)	3-oxoacyl-[acyl-carrier-protein] synthase, KASII (EC 2.3.1.179)	antibiotic target in susceptible species	10428945
Dihydrofolate reductase (EC 1.5.1.3)	Dihydrofolate reductase (EC 1.5.1.3)	antibiotic target in susceptible species	20169085;25288078
D-alanine--D-alanine ligase (EC 6.3.2.4)	D-alanine--D-alanine ligase (EC 6.3.2.4)	antibiotic target in susceptible species	24303782;24033232
Glycerophosphoryl diester phosphodiesterase (EC 3.1.4.46)	Glycerophosphoryl diester phosphodiesterase (EC 3.1.4.46)	protein altering cell wall charge conferring antibiotic resistance	21899450
Translation elongation factor Tu	Translation elongation factor Tu	antibiotic target in susceptible species	364475;9678602
Dihydropteroate synthase (EC 2.5.1.15)	Dihydropteroate synthase (EC 2.5.1.15)	antibiotic target in susceptible species	15673783
L-O-lysylphosphatidylglycerol synthase (EC 2.3.2.3)	L-O-lysylphosphatidylglycerol synthase (EC 2.3.2.3)	protein altering cell wall charge conferring antibiotic resistance	19289517;16723576
16S rRNA (guanine(527)-N(7))-methyltransferase (EC 2.1.1.170)	16S rRNA (guanine(527)-N(7))-methyltransferase (EC 2.1.1.170)	gene conferring resistance via absence	17238915
Alanine racemase (EC 5.1.1.1)	Alanine racemase (EC 5.1.1.1)	antibiotic target in susceptible species	19748470;24303782
CDP-diacylglycerol--glycerol-3-phosphate 3-phosphatidyltransferase (EC 2.7.8.5)	CDP-diacylglycerol--glycerol-3-phosphate 3-phosphatidyltransferase (EC 2.7.8.5)	protein altering cell wall charge conferring antibiotic resistance	22238576
23S rRNA (guanine(748)-N(1))-methyltransferase (EC 2.1.1.188)	23S rRNA (guanine(748)-N(1))-methyltransferase (EC 2.1.1.188)	antibiotic target modifying enzyme	12514124;18406425
DNA gyrase subunit A (EC 5.99.1.3)	DNA gyrase subunit A (EC 5.99.1.3)	antibiotic target in susceptible species	9293187
DNA-directed RNA polymerase beta' subunit (EC 2.7.7.6)	DNA-directed RNA polymerase beta' subunit (EC 2.7.7.6)	antibiotic target in susceptible species	16723576
D-xylose proton-symporter XylT	the major facilitator superfamily (mfs).	2.A.1.1.41		96	94	83	1e-220
SSU ribosomal protein S12p (S23e)	SSU ribosomal protein S12p (S23e)	antibiotic target in susceptible species	7934937
DNA-directed RNA polymerase beta subunit (EC 2.7.7.6)	DNA-directed RNA polymerase beta subunit (EC 2.7.7.6)	antibiotic target in susceptible species	3050121;15047531;16723576
hypothetical protein	the major facilitator superfamily (mfs).	2.A.1.2.93		98	97	84	1e-209
DNA gyrase subunit B (EC 5.99.1.3)	DNA gyrase subunit B (EC 5.99.1.3)	antibiotic target in susceptible species	21693461;22279180;9293187
Isoleucyl-tRNA synthetase (EC 6.1.1.5)	Isoleucyl-tRNA synthetase (EC 6.1.1.5)	antibiotic target in susceptible species	7929087
SSU ribosomal protein S10p (S20e)	SSU ribosomal protein S10p (S20e)	antibiotic target in susceptible species	26124155
Oxidoreductase, short-chain dehydrogenase/reductase family	ACETOPHENONE;(R)-1-phenylethanol	Drug target		100	100	84	1e-123

## Sheet: IslandViewer
Island start	Island end	Length	Method	Gene name	Gene ID	Locus	Gene start	Gene end	Strand	Product	External Annotations
605876	650031	44155	Predicted by at least one method	QHB51216.1		GQR93_02745	605876	606145	-1	hypothetical protein
605876	650031	44155	Predicted by at least one method	QHB51217.1		GQR93_02750	606160	606870	-1	serine hydrolase
605876	650031	44155	Predicted by at least one method	QHB51218.1		GQR93_02755	607514	607714	-1	hypothetical protein
605876	650031	44155	Predicted by at least one method	QHB51219.1	mscL	GQR93_02760	607732	608109	-1	large-conductance mechanosensitive channel protein MscL
605876	650031	44155	Predicted by at least one method	QHB51220.1		GQR93_02765	608244	609146	-1	hypothetical protein
605876	650031	44155	Predicted by at least one method	QHB51221.1		GQR93_02770	609294	609674	-1	transporter
605876	650031	44155	Predicted by at least one method	QHB51222.1		GQR93_02775	609729	610283	-1	DUF4352 domain-containing protein
605876	650031	44155	Predicted by at least one method	QHB51223.1		GQR93_02780	610354	610842	-1	ImmA/IrrE family metallo-endopeptidase
605876	650031	44155	Predicted by at least one method	QHB51224.1		GQR93_02785	610763	611173	-1	helix-turn-helix domain-containing protein
605876	650031	44155	Predicted by at least one method	QHB51225.1		GQR93_02790	611322	611546	1	helix-turn-helix domain-containing protein
605876	650031	44155	Predicted by at least one method	QHB51226.1		GQR93_02795	611594	611773	1	hypothetical protein
605876	650031	44155	Predicted by at least one method	QHB51227.1		GQR93_02800	611727	611984	-1	hypothetical protein
605876	650031	44155	Predicted by at least one method	QHB51228.1		GQR93_02805	612065	612799	1	toxin Bro
605876	650031	44155	Predicted by at least one method	QHB51229.1		GQR93_02810	612877	613383	1	hypothetical protein
605876	650031	44155	Predicted by at least one method	QHB51230.1		GQR93_02815	613387	613686	1	hypothetical protein
605876	650031	44155	Predicted by at least one method	QHB51231.1		GQR93_02820	613812	613970	1	hypothetical protein
605876	650031	44155	Predicted by at least one method	QHB51232.1		GQR93_02825	614051	614239	1	hypothetical protein
605876	650031	44155	Predicted by at least one method	QHB51233.1		GQR93_02830	614241	614798	1	hypothetical protein
605876	650031	44155	Predicted by at least one method	QHB51234.1		GQR93_02835	614795	615502	1	single-stranded DNA-binding protein
605876	650031	44155	Predicted by at least one method			GQR93_02840	615593	615853	1	DNA replication protein DnaD
605876	650031	44155	Predicted by at least one method	QHB53350.1		GQR93_02845	616474	617727	1	helicase DnaB
605876	650031	44155	Predicted by at least one method	QHB51235.1		GQR93_02850	617705	618112	1	hypothetical protein
605876	650031	44155	Predicted by at least one method	QHB51236.1		GQR93_02855	618124	618528	1	single-stranded DNA-binding protein
605876	650031	44155	Predicted by at least one method	QHB51237.1		GQR93_02860	618544	618774	1	hypothetical protein
605876	650031	44155	Predicted by at least one method	QHB51238.1		GQR93_02865	618771	619196	1	DUF1064 domain-containing protein
605876	650031	44155	Predicted by at least one method	QHB51239.1		GQR93_02870	619209	619613	1	DNA-packaging protein
605876	650031	44155	Predicted by at least one method	QHB51240.1		GQR93_02875	619787	620302	1	hypothetical protein
605876	650031	44155	Predicted by at least one method	QHB51241.1		GQR93_02880	620395	620859	1	hypothetical protein
605876	650031	44155	Predicted by at least one method	QHB51242.1		GQR93_02885	621532	621807	1	DUF2829 domain-containing protein
605876	650031	44155	Predicted by at least one method	QHB51243.1		GQR93_02890	621874	622050	1	hypothetical protein
605876	650031	44155	Predicted by at least one method	QHB51244.1		GQR93_02895	622162	622689	1	hypothetical protein
605876	650031	44155	Predicted by at least one method	QHB51245.1		GQR93_02900	622831	623133	1	hypothetical protein
605876	650031	44155	Predicted by at least one method	QHB51246.1		GQR93_02905	623223	623711	1	helix-turn-helix domain-containing protein
605876	650031	44155	Predicted by at least one method	QHB51247.1	terL	GQR93_02910	623692	625143	1	phage terminase large subunit
605876	650031	44155	Predicted by at least one method	QHB51248.1		GQR93_02915	625155	626600	1	DUF1073 domain-containing protein
605876	650031	44155	Predicted by at least one method	QHB51249.1		GQR93_02920	626609	627451	1	hypothetical protein
605876	650031	44155	Predicted by at least one method	QHB51250.1		GQR93_02925	627574	628074	1	LysM peptidoglycan-binding domain-containing protein
605876	650031	44155	Predicted by at least one method	QHB51251.1		GQR93_02930	628087	629241	1	DUF2213 domain-containing protein
605876	650031	44155	Predicted by at least one method	QHB51252.1		GQR93_02935	629241	629747	1	hypothetical protein
605876	650031	44155	Predicted by at least one method	QHB51253.1		GQR93_02940	629811	630698	1	DUF2184 domain-containing protein
605876	650031	44155	Predicted by at least one method	QHB51254.1		GQR93_02945	630710	631090	1	hypothetical protein
605876	650031	44155	Predicted by at least one method	QHB51255.1		GQR93_02950	631105	631485	1	DUF4054 domain-containing protein
605876	650031	44155	Predicted by at least one method	QHB51256.1		GQR93_02955	631482	632072	1	hypothetical protein
605876	650031	44155	Predicted by at least one method	QHB51257.1		GQR93_02960	632074	632454	1	hypothetical protein
605876	650031	44155	Predicted by at least one method	QHB51258.1		GQR93_02965	632438	632920	1	hypothetical protein
605876	650031	44155	Predicted by at least one method	QHB51259.1		GQR93_02970	632923	633978	1	DUF3383 family protein
605876	650031	44155	Predicted by at least one method	QHB51260.1		GQR93_02975	633992	634408	1	DUF3277 family protein
605876	650031	44155	Predicted by at least one method	QHB51261.1		GQR93_02980	634490	634840	1	hypothetical protein
605876	650031	44155	Predicted by at least one method	QHB51262.1		GQR93_02985	634875	635054	1	hypothetical protein
605876	650031	44155	Predicted by at least one method	QHB51263.1		GQR93_02990	635070	641033	1	phage tail tape measure protein
605876	650031	44155	Predicted by at least one method	QHB51264.1		GQR93_02995	641030	641965	1	hypothetical protein
605876	650031	44155	Predicted by at least one method	QHB51265.1		GQR93_03000	641977	642405	1	hypothetical protein
605876	650031	44155	Predicted by at least one method	QHB51266.1		GQR93_03005	642398	643444	1	hypothetical protein
605876	650031	44155	Predicted by at least one method	QHB51267.1		GQR93_03010	643455	643910	1	hypothetical protein
605876	650031	44155	Predicted by at least one method	QHB51268.1		GQR93_03015	643910	644317	1	hypothetical protein
605876	650031	44155	Predicted by at least one method	QHB51269.1		GQR93_03020	644307	645482	1	hypothetical protein
605876	650031	44155	Predicted by at least one method	QHB51270.1		GQR93_03025	645475	646092	1	hypothetical protein
605876	650031	44155	Predicted by at least one method	QHB51271.1		GQR93_03030	646092	647885	1	hypothetical protein
605876	650031	44155	Predicted by at least one method	QHB51272.1		GQR93_03035	648436	648918	1	hypothetical protein
605876	650031	44155	Predicted by at least one method	QHB51273.1		GQR93_03040	648911	649756	1	autolysin
605876	650031	44155	Predicted by at least one method	QHB51274.1		GQR93_03045	649753	650031	1	hypothetical protein
735778	748334	12556	Predicted by at least one method	QHB51332.1		GQR93_03400	735778	736281	1	hypothetical protein
735778	748334	12556	Predicted by at least one method	QHB51333.1		GQR93_03405	736417	736902	-1	prolyl-tRNA editing protein
735778	748334	12556	Predicted by at least one method	QHB51334.1		GQR93_03410	737396	737932	1	sigma-70 family RNA polymerase sigma factor
735778	748334	12556	Predicted by at least one method	QHB51335.1		GQR93_03415	738066	738314	1	hypothetical protein
735778	748334	12556	Predicted by at least one method	QHB51336.1		GQR93_03420	738398	738622	1	DUF2922 family protein
735778	748334	12556	Predicted by at least one method	QHB51337.1		GQR93_03425	738944	740857	1	hypothetical protein
735778	748334	12556	Predicted by at least one method	QHB51338.1		GQR93_03430	741005	741907	1	IS982 family transposase
735778	748334	12556	Predicted by at least one method	QHB51339.1		GQR93_03435	742153	743709	1	glycosyltransferase
735778	748334	12556	Predicted by at least one method	QHB51340.1		GQR93_03440	743712	745256	1	glycosyltransferase
735778	748334	12556	Predicted by at least one method	QHB51341.1		GQR93_03445	745399	745554	-1	hypothetical protein
735778	748334	12556	Predicted by at least one method			GQR93_03450	747028	747753	-1	hypothetical protein
735778	748334	12556	Predicted by at least one method	QHB51342.1		GQR93_03455	747966	748334	-1	hypothetical protein
878012	897025	19013	Predicted by at least one method	QHB51435.1		GQR93_03985	878012	878929	1	hypothetical protein
878012	897025	19013	Predicted by at least one method	QHB51436.1		GQR93_03990	878988	879491	1	hypothetical protein
878012	897025	19013	Predicted by at least one method	QHB51437.1		GQR93_03995	879481	879924	1	hypothetical protein
878012	897025	19013	Predicted by at least one method	QHB51438.1		GQR93_04000	879991	880230	1	hypothetical protein
878012	897025	19013	Predicted by at least one method	QHB51439.1		GQR93_04005	880562	880864	1	hypothetical protein
878012	897025	19013	Predicted by at least one method	QHB51440.1		GQR93_04010	881336	881692	1	hypothetical protein
878012	897025	19013	Predicted by at least one method	QHB51441.1		GQR93_04015	882632	883315	-1	NAD(P)-binding domain-containing protein
878012	897025	19013	Predicted by at least one method	QHB51442.1		GQR93_04020	883315	884367	-1	LLM class flavin-dependent oxidoreductase
878012	897025	19013	Predicted by at least one method	QHB51443.1		GQR93_04025	885222	887135	1	site-specific DNA-methyltransferase
878012	897025	19013	Predicted by at least one method	QHB51444.1		GQR93_04030	887149	889773	1	DEAD/DEAH box helicase family protein
878012	897025	19013	Predicted by at least one method	QHB51445.1		GQR93_04035	889913	890125	-1	hypothetical protein
878012	897025	19013	Predicted by at least one method	QHB51446.1		GQR93_04040	890287	890898	-1	transposase
878012	897025	19013	Predicted by at least one method	QHB51447.1		GQR93_04045	891360	894332	-1	hypothetical protein
878012	897025	19013	Predicted by at least one method	QHB53367.1		GQR93_04050	894880	895623	-1	cyclase family protein
878012	897025	19013	Predicted by at least one method	QHB51448.1		GQR93_04055	895679	897025	-1	amino acid permease
1740486	1753146	12660	Predicted by at least one method	QHB52150.1	xerC	GQR93_08110	1740486	1741481	-1	tyrosine recombinase XerC
1740486	1753146	12660	Predicted by at least one method	QHB52151.1	rplS	GQR93_08115	1741618	1741980	-1	50S ribosomal protein L19
1740486	1753146	12660	Predicted by at least one method	QHB52152.1	trmD	GQR93_08120	1742073	1742858	-1	tRNA (guanosine(37)-N1)-methyltransferase TrmD
1740486	1753146	12660	Predicted by at least one method	QHB52153.1	rimM	GQR93_08125	1742848	1743372	-1	ribosome maturation factor RimM
1740486	1753146	12660	Predicted by at least one method	QHB52154.1		GQR93_08130	1743438	1743686	-1	KH domain-containing protein
1740486	1753146	12660	Predicted by at least one method	QHB52155.1	rpsP	GQR93_08135	1743704	1743979	-1	30S ribosomal protein S16
1740486	1753146	12660	Predicted by at least one method	QHB52156.1		GQR93_08140	1744087	1745523	-1	signal recognition particle protein
1740486	1753146	12660	Predicted by at least one method	QHB52157.1		GQR93_08145	1745537	1745884	-1	putative DNA-binding protein
1740486	1753146	12660	Predicted by at least one method	QHB52158.1	ftsY	GQR93_08150	1746021	1747472	-1	signal recognition particle-docking protein FtsY
1740486	1753146	12660	Predicted by at least one method	QHB52159.1	smc	GQR93_08155	1747473	1751024	-1	chromosome segregation protein SMC
1740486	1753146	12660	Predicted by at least one method	QHB52160.1		GQR93_08160	1751039	1751749	-1	ribonuclease III
1740486	1753146	12660	Predicted by at least one method	QHB52161.1	acpP	GQR93_08165	1751809	1752057	-1	acyl carrier protein
1740486	1753146	12660	Predicted by at least one method	QHB52162.1	plsX	GQR93_08170	1752103	1753146	-1	phosphate acyltransferase PlsX
1815341	1821686	6345	Predicted by at least one method	QHB52229.1	yqeH	GQR93_08525	1815341	1816477	-1	ribosome biogenesis GTPase YqeH
1815341	1821686	6345	Predicted by at least one method	QHB52230.1		GQR93_08530	1816487	1817002	-1	YqeG family HAD IIIA-type phosphatase
1815341	1821686	6345	Predicted by at least one method	QHB52231.1	rplT	GQR93_08535	1817087	1817443	-1	50S ribosomal protein L20
1815341	1821686	6345	Predicted by at least one method	QHB52232.1	rpmI	GQR93_08540	1817507	1817701	-1	50S ribosomal protein L35
1815341	1821686	6345	Predicted by at least one method	QHB52233.1	infC	GQR93_08545	1817732	1818241	-1	translation initiation factor IF-3
1815341	1821686	6345	Predicted by at least one method	QHB52234.1	thrS	GQR93_08550	1818472	1820415	-1	threonine--tRNA ligase
1815341	1821686	6345	Predicted by at least one method	QHB52235.1	dnaI	GQR93_08555	1820748	1821686	-1	primosomal protein DnaI
2043592	2083739	40147	Predicted by at least one method	QHB52436.1		GQR93_09630	2043592	2044149	-1	VanZ family protein
2043592	2083739	40147	Predicted by at least one method			GQR93_09635	2044480	2044727	1	hypothetical protein
2043592	2083739	40147	Predicted by at least one method	QHB52437.1		GQR93_09640	2044808	2045179	1	DUF805 domain-containing protein
2043592	2083739	40147	Predicted by at least one method	QHB52438.1		GQR93_09645	2045332	2045604	1	hypothetical protein
2043592	2083739	40147	Predicted by at least one method	QHB52439.1		GQR93_09650	2046176	2046784	1	hypothetical protein
2043592	2083739	40147	Predicted by at least one method	QHB52440.1		GQR93_09655	2047014	2047979	-1	hypothetical protein
2043592	2083739	40147	Predicted by at least one method	QHB52441.1		GQR93_09660	2047969	2048265	-1	hypothetical protein
2043592	2083739	40147	Predicted by at least one method	QHB53426.1		GQR93_09665	2048275	2048565	-1	hypothetical protein
2043592	2083739	40147	Predicted by at least one method	QHB52442.1		GQR93_09670	2048933	2050519	-1	hypothetical protein
2043592	2083739	40147	Predicted by at least one method	QHB52443.1		GQR93_09675	2050519	2051058	-1	DUF2313 domain-containing protein
2043592	2083739	40147	Predicted by at least one method	QHB52444.1		GQR93_09680	2051051	2052280	-1	hypothetical protein
2043592	2083739	40147	Predicted by at least one method	QHB53427.1		GQR93_09685	2052270	2052725	-1	DUF2634 domain-containing protein
2043592	2083739	40147	Predicted by at least one method	QHB52445.1		GQR93_09690	2052776	2053114	-1	DUF2577 domain-containing protein
2043592	2083739	40147	Predicted by at least one method	QHB52446.1		GQR93_09695	2053111	2054106	-1	hypothetical protein
2043592	2083739	40147	Predicted by at least one method	QHB52447.1		GQR93_09700	2054109	2054825	-1	hypothetical protein
2043592	2083739	40147	Predicted by at least one method	QHB52448.1		GQR93_09705	2054818	2057865	-1	tape measure protein
2043592	2083739	40147	Predicted by at least one method	QHB52449.1		GQR93_09710	2058088	2058504	-1	hypothetical protein
2043592	2083739	40147	Predicted by at least one method	QHB52450.1		GQR93_09715	2058524	2059003	-1	phage tail protein
2043592	2083739	40147	Predicted by at least one method	QHB52451.1		GQR93_09720	2059018	2060460	-1	phage tail protein
2043592	2083739	40147	Predicted by at least one method	QHB52452.1		GQR93_09725	2060461	2060604	-1	hypothetical protein
2043592	2083739	40147	Predicted by at least one method	QHB52453.1		GQR93_09730	2060607	2061014	-1	hypothetical protein
2043592	2083739	40147	Predicted by at least one method	QHB52454.1		GQR93_09735	2061014	2061421	-1	HK97 gp10 family phage protein
2043592	2083739	40147	Predicted by at least one method	QHB53428.1		GQR93_09740	2061421	2061777	-1	hypothetical protein
2043592	2083739	40147	Predicted by at least one method	QHB52455.1		GQR93_09745	2061804	2062187	-1	hypothetical protein
2043592	2083739	40147	Predicted by at least one method	QHB52456.1		GQR93_09750	2062201	2062956	-1	hypothetical protein
2043592	2083739	40147	Predicted by at least one method	QHB52457.1		GQR93_09755	2063040	2063954	-1	capsid protein
2043592	2083739	40147	Predicted by at least one method	QHB52458.1		GQR93_09760	2063974	2064525	-1	phage capsid protein
2043592	2083739	40147	Predicted by at least one method	QHB52459.1		GQR93_09765	2064619	2064798	-1	hypothetical protein
2043592	2083739	40147	Predicted by at least one method	QHB52460.1		GQR93_09770	2064791	2066692	-1	hypothetical protein
2043592	2083739	40147	Predicted by at least one method	QHB52461.1		GQR93_09775	2066673	2068100	-1	phage portal protein
2043592	2083739	40147	Predicted by at least one method	QHB53429.1		GQR93_09780	2068091	2069362	-1	PBSX family phage terminase large subunit
2043592	2083739	40147	Predicted by at least one method	QHB52462.1		GQR93_09785	2069331	2069765	-1	terminase small subunit
2043592	2083739	40147	Predicted by at least one method	QHB52463.1		GQR93_09790	2070260	2070682	-1	DUF722 domain-containing protein
2043592	2083739	40147	Predicted by at least one method	QHB52464.1		GQR93_09795	2070782	2071360	-1	hypothetical protein
2043592	2083739	40147	Predicted by at least one method	QHB52465.1		GQR93_09800	2071362	2071598	-1	hypothetical protein
2043592	2083739	40147	Predicted by at least one method	QHB52466.1		GQR93_09805	2071763	2072119	-1	hypothetical protein
2043592	2083739	40147	Predicted by at least one method	QHB52467.1		GQR93_09810	2072125	2072538	-1	hypothetical protein
2043592	2083739	40147	Predicted by at least one method	QHB52468.1		GQR93_09815	2072535	2072915	-1	hypothetical protein
2043592	2083739	40147	Predicted by at least one method	QHB52469.1		GQR93_09820	2072890	2073354	-1	hypothetical protein
2043592	2083739	40147	Predicted by at least one method	QHB52470.1		GQR93_09825	2073361	2073555	-1	helix-turn-helix domain-containing protein
2043592	2083739	40147	Predicted by at least one method	QHB52471.1		GQR93_09830	2073707	2073937	1	DUF2188 domain-containing protein
2043592	2083739	40147	Predicted by at least one method	QHB52472.1		GQR93_09835	2074086	2074310	-1	hypothetical protein
2043592	2083739	40147	Predicted by at least one method	QHB52473.1		GQR93_09840	2074311	2074628	-1	VRR-NUC domain-containing protein
2043592	2083739	40147	Predicted by at least one method	QHB52474.1		GQR93_09845	2074888	2077218	-1	DNA primase
2043592	2083739	40147	Predicted by at least one method	QHB52475.1		GQR93_09850	2077230	2077754	-1	DUF669 domain-containing protein
2043592	2083739	40147	Predicted by at least one method	QHB52476.1		GQR93_09855	2077767	2079275	-1	DEAD/DEAH box helicase family protein
2043592	2083739	40147	Predicted by at least one method	QHB52477.1		GQR93_09860	2079208	2079954	-1	AAA family ATPase
2043592	2083739	40147	Predicted by at least one method	QHB52478.1		GQR93_09865	2079955	2080812	-1	DUF1351 domain-containing protein
2043592	2083739	40147	Predicted by at least one method	QHB52479.1		GQR93_09870	2080942	2081214	-1	hypothetical protein
2043592	2083739	40147	Predicted by at least one method	QHB52480.1		GQR93_09875	2081282	2081710	1	hypothetical protein
2043592	2083739	40147	Predicted by at least one method	QHB52481.1		GQR93_09880	2081691	2081867	-1	hypothetical protein
2043592	2083739	40147	Predicted by at least one method	QHB52482.1		GQR93_09885	2082137	2082316	-1	DNA-binding protein
2043592	2083739	40147	Predicted by at least one method	QHB52483.1		GQR93_09890	2082329	2082535	-1	helix-turn-helix domain-containing protein
2043592	2083739	40147	Predicted by at least one method	QHB52484.1		GQR93_09895	2082583	2082795	1	hypothetical protein
2043592	2083739	40147	Predicted by at least one method	QHB52485.1		GQR93_09900	2082764	2083159	-1	helix-turn-helix domain-containing protein
2043592	2083739	40147	Predicted by at least one method	QHB52486.1		GQR93_09905	2083413	2083739	1	helix-turn-helix domain-containing protein
2247278	2282310	35032	Predicted by at least one method	QHB53436.1		GQR93_10665	2247278	2247853	-1	mannosyl-glycoprotein endo-beta-N-acetylglucosamidase
2247278	2282310	35032	Predicted by at least one method	QHB52619.1		GQR93_10670	2248074	2248355	1	DUF2187 domain-containing protein
2247278	2282310	35032	Predicted by at least one method	QHB52620.1		GQR93_10675	2248419	2249015	-1	ECF transporter S component
2247278	2282310	35032	Predicted by at least one method	QHB52621.1	rpsI	GQR93_10680	2249375	2249767	-1	30S ribosomal protein S9
2247278	2282310	35032	Predicted by at least one method	QHB52622.1	rplM	GQR93_10685	2249781	2250224	-1	50S ribosomal protein L13
2247278	2282310	35032	Predicted by at least one method	QHB53437.1	truA	GQR93_10690	2250355	2251152	-1	tRNA pseudouridine(38-40) synthase TruA
2247278	2282310	35032	Predicted by at least one method	QHB52623.1		GQR93_10695	2251159	2251953	-1	cobalt ABC transporter ATP-binding protein
2247278	2282310	35032	Predicted by at least one method	QHB52624.1		GQR93_10700	2251950	2252822	-1	energy-coupling factor ABC transporter ATP-binding protein
2247278	2282310	35032	Predicted by at least one method	QHB52625.1		GQR93_10705	2252792	2253625	-1	energy-coupling factor transporter ATPase
2247278	2282310	35032	Predicted by at least one method	QHB52626.1	rplQ	GQR93_10710	2253820	2254203	-1	50S ribosomal protein L17
2247278	2282310	35032	Predicted by at least one method	QHB52627.1		GQR93_10715	2254232	2255182	-1	DNA-directed RNA polymerase subunit alpha
2247278	2282310	35032	Predicted by at least one method	QHB52628.1	rpsK	GQR93_10720	2255278	2255667	-1	30S ribosomal protein S11
2247278	2282310	35032	Predicted by at least one method	QHB52629.1	rpsM	GQR93_10725	2255692	2256057	-1	30S ribosomal protein S13
2247278	2282310	35032	Predicted by at least one method	QHB52630.1	rpmJ	GQR93_10730	2256084	2256203	-1	50S ribosomal protein L36
2247278	2282310	35032	Predicted by at least one method	QHB52631.1	infA	GQR93_10735	2256239	2256457	-1	translation initiation factor IF-1
2247278	2282310	35032	Predicted by at least one method	QHB52632.1		GQR93_10740	2256586	2257242	-1	adenylate kinase
2247278	2282310	35032	Predicted by at least one method	QHB52633.1	secY	GQR93_10745	2257276	2258595	-1	preprotein translocase subunit SecY
2247278	2282310	35032	Predicted by at least one method	QHB52634.1	rplO	GQR93_10750	2258595	2259029	-1	50S ribosomal protein L15
2247278	2282310	35032	Predicted by at least one method	QHB52635.1	rpmD	GQR93_10755	2259055	2259240	-1	50S ribosomal protein L30
2247278	2282310	35032	Predicted by at least one method	QHB52636.1	rpsE	GQR93_10760	2259255	2259758	-1	30S ribosomal protein S5
2247278	2282310	35032	Predicted by at least one method	QHB52637.1	rplR	GQR93_10765	2259780	2260136	-1	50S ribosomal protein L18
2247278	2282310	35032	Predicted by at least one method	QHB52638.1	rplF	GQR93_10770	2260171	2260710	-1	50S ribosomal protein L6
2247278	2282310	35032	Predicted by at least one method	QHB52639.1	rpsH	GQR93_10775	2260738	2261136	-1	30S ribosomal protein S8
2247278	2282310	35032	Predicted by at least one method	QHB52640.1		GQR93_10780	2261165	2261350	-1	type Z 30S ribosomal protein S14
2247278	2282310	35032	Predicted by at least one method	QHB52641.1	rplE	GQR93_10785	2261367	2261909	-1	50S ribosomal protein L5
2247278	2282310	35032	Predicted by at least one method	QHB52642.1	rplX	GQR93_10790	2261940	2262248	-1	50S ribosomal protein L24
2247278	2282310	35032	Predicted by at least one method	QHB52643.1	rplN	GQR93_10795	2262277	2262645	-1	50S ribosomal protein L14
2247278	2282310	35032	Predicted by at least one method	QHB52644.1	rpsQ	GQR93_10800	2262703	2262969	-1	30S ribosomal protein S17
2247278	2282310	35032	Predicted by at least one method	QHB52645.1	rpmC	GQR93_10805	2262994	2263188	-1	50S ribosomal protein L29
2247278	2282310	35032	Predicted by at least one method	QHB52646.1	rplP	GQR93_10810	2263178	2263612	-1	50S ribosomal protein L16
2247278	2282310	35032	Predicted by at least one method	QHB52647.1	rpsC	GQR93_10815	2263615	2264280	-1	30S ribosomal protein S3
2247278	2282310	35032	Predicted by at least one method	QHB52648.1	rplV	GQR93_10820	2264284	2264640	-1	50S ribosomal protein L22
2247278	2282310	35032	Predicted by at least one method	QHB52649.1	rpsS	GQR93_10825	2264657	2264932	-1	30S ribosomal protein S19
2247278	2282310	35032	Predicted by at least one method	QHB52650.1	rplB	GQR93_10830	2264977	2265816	-1	50S ribosomal protein L2
2247278	2282310	35032	Predicted by at least one method	QHB52651.1	rplW	GQR93_10835	2265842	2266129	-1	50S ribosomal protein L23
2247278	2282310	35032	Predicted by at least one method	QHB52652.1	rplD	GQR93_10840	2266129	2266752	-1	50S ribosomal protein L4
2247278	2282310	35032	Predicted by at least one method	QHB52653.1	rplC	GQR93_10845	2266770	2267405	-1	50S ribosomal protein L3
2247278	2282310	35032	Predicted by at least one method	QHB52654.1	rpsJ	GQR93_10850	2267434	2267742	-1	30S ribosomal protein S10
2247278	2282310	35032	Predicted by at least one method	QHB52655.1	fusA	GQR93_10855	2268142	2270244	-1	elongation factor G
2247278	2282310	35032	Predicted by at least one method	QHB52656.1	rpsG	GQR93_10860	2270320	2270790	-1	30S ribosomal protein S7
2247278	2282310	35032	Predicted by at least one method	QHB52657.1	rpsL	GQR93_10865	2270845	2271258	-1	30S ribosomal protein S12
2247278	2282310	35032	Predicted by at least one method	QHB52658.1		GQR93_10870	2271495	2272193	1	prepilin peptidase
2247278	2282310	35032	Predicted by at least one method	QHB52659.1	rpoC	GQR93_10875	2272281	2275952	-1	DNA-directed RNA polymerase subunit beta'
2247278	2282310	35032	Predicted by at least one method	QHB52660.1		GQR93_10880	2275971	2279579	-1	DNA-directed RNA polymerase subunit beta
2247278	2282310	35032	Predicted by at least one method	QHB52661.1		GQR93_10885	2279815	2282310	-1	AAA domain-containing protein
2893065	2934152	41087	Predicted by at least one method	QHB53161.1		GQR93_13665	2893065	2893406	-1	helix-turn-helix domain-containing protein
2893065	2934152	41087	Predicted by at least one method	QHB53162.1		GQR93_13670	2893733	2894080	1	hypothetical protein
2893065	2934152	41087	Predicted by at least one method	QHB53163.1		GQR93_13675	2894260	2895711	1	hypothetical protein
2893065	2934152	41087	Predicted by at least one method	QHB53164.1		GQR93_13680	2895984	2898215	1	hypothetical protein
2893065	2934152	41087	Predicted by at least one method			GQR93_13685	2898772	2899215	-1	D-alanyl-D-alanine carboxypeptidase
2893065	2934152	41087	Predicted by at least one method	QHB53165.1		GQR93_13690	2899511	2901778	1	hypothetical protein
2893065	2934152	41087	Predicted by at least one method	QHB53166.1		GQR93_13695	2902033	2902968	-1	D-alanyl-D-alanine carboxypeptidase
2893065	2934152	41087	Predicted by at least one method	QHB53167.1		GQR93_13700	2903275	2903727	1	hypothetical protein
2893065	2934152	41087	Predicted by at least one method	QHB53168.1		GQR93_13705	2903798	2904067	1	hypothetical protein
2893065	2934152	41087	Predicted by at least one method	QHB53169.1		GQR93_13710	2904217	2905176	-1	D-alanyl-D-alanine carboxypeptidase
2893065	2934152	41087	Predicted by at least one method			GQR93_13715	2905746	2906189	-1	D-alanyl-D-alanine carboxypeptidase
2893065	2934152	41087	Predicted by at least one method	QHB53170.1		GQR93_13720	2906488	2907267	-1	CPBP family intramembrane metalloprotease
2893065	2934152	41087	Predicted by at least one method	QHB53171.1		GQR93_13725	2907483	2909387	1	peptidase S53
2893065	2934152	41087	Predicted by at least one method			GQR93_13730	2909627	2909971	-1	hypothetical protein
2893065	2934152	41087	Predicted by at least one method	QHB53172.1		GQR93_13735	2909961	2910242	-1	type II toxin-antitoxin system RelB/DinJ family antitoxin
2893065	2934152	41087	Predicted by at least one method	QHB53173.1		GQR93_13740	2910961	2911725	-1	ABC transporter permease subunit
2893065	2934152	41087	Predicted by at least one method	QHB53174.1		GQR93_13745	2911750	2912508	-1	ABC transporter permease subunit
2893065	2934152	41087	Predicted by at least one method	QHB53175.1		GQR93_13750	2912498	2913385	-1	ATP-binding cassette domain-containing protein
2893065	2934152	41087	Predicted by at least one method	QHB53176.1		GQR93_13755	2913619	2914209	1	helix-turn-helix domain-containing protein
2893065	2934152	41087	Predicted by at least one method	QHB53468.1		GQR93_13760	2914318	2916183	-1	peptidase S53
2893065	2934152	41087	Predicted by at least one method	QHB53177.1		GQR93_13765	2916499	2916708	-1	helix-turn-helix domain-containing protein
2893065	2934152	41087	Predicted by at least one method	QHB53178.1		GQR93_13770	2916724	2917257	-1	hypothetical protein
2893065	2934152	41087	Predicted by at least one method	QHB53179.1		GQR93_13775	2917372	2918277	1	ATP-binding cassette domain-containing protein
2893065	2934152	41087	Predicted by at least one method	QHB53180.1		GQR93_13780	2918270	2919037	1	ABC transporter permease subunit
2893065	2934152	41087	Predicted by at least one method	QHB53181.1		GQR93_13785	2919697	2920827	1	vitamin B12 independent methionine synthase
2893065	2934152	41087	Predicted by at least one method	QHB53469.1		GQR93_13790	2921099	2921464	1	hypothetical protein
2893065	2934152	41087	Predicted by at least one method	QHB53182.1		GQR93_13795	2921850	2923031	1	MFS transporter
2893065	2934152	41087	Predicted by at least one method	QHB53183.1		GQR93_13800	2923200	2923775	-1	hypothetical protein
2893065	2934152	41087	Predicted by at least one method	QHB53184.1		GQR93_13805	2923899	2924759	-1	IS982 family transposase
2893065	2934152	41087	Predicted by at least one method	QHB53185.1		GQR93_13810	2924926	2926581	1	teichoic acid glycosyl transferase
2893065	2934152	41087	Predicted by at least one method	QHB53186.1		GQR93_13815	2926603	2928345	1	hypothetical protein
2893065	2934152	41087	Predicted by at least one method	QHB53187.1		GQR93_13820	2928349	2928714	-1	hypothetical protein
2893065	2934152	41087	Predicted by at least one method	QHB53188.1		GQR93_13825	2928907	2929089	1	hypothetical protein
2893065	2934152	41087	Predicted by at least one method	QHB53189.1		GQR93_13830	2929049	2929249	-1	hypothetical protein
2893065	2934152	41087	Predicted by at least one method	QHB53190.1		GQR93_13835	2929273	2930520	1	D-alanyl-D-alanine carboxypeptidase
2893065	2934152	41087	Predicted by at least one method	QHB53191.1		GQR93_13840	2930595	2931482	-1	polysaccharide deacetylase family protein
2893065	2934152	41087	Predicted by at least one method	QHB53192.1		GQR93_13845	2931475	2931780	-1	hypothetical protein
2893065	2934152	41087	Predicted by at least one method	QHB53193.1		GQR93_13850	2931780	2932994	-1	glycosyltransferase
2893065	2934152	41087	Predicted by at least one method	QHB53470.1		GQR93_13855	2933040	2934152	-1	family 20 glycosylhydrolase

## Sheet: RAST-stress response
Category	Subcategory	Subsystem	Role	Features
Stress Response	Osmotic stress	Osmoregulation	Propanediol diffusion facilitator	fig|1588.41.peg.1135
Stress Response	Osmotic stress	Osmoregulation	Glycerol uptake facilitator protein	fig|1588.41.peg.1135
Stress Response	Osmotic stress	Choline and Betaine Uptake and Betaine Biosynthesis	L-proline glycine betaine ABC transport system permease protein ProV (TC 3.A.1.12.1)	fig|1588.41.peg.924
Stress Response	Osmotic stress	Choline and Betaine Uptake and Betaine Biosynthesis	Glycine betaine ABC transport system, glycine betaine-binding protein OpuAC	fig|1588.41.peg.925, fig|1588.41.peg.2154
Stress Response	Osmotic stress	Choline and Betaine Uptake and Betaine Biosynthesis	Glycine betaine ABC transport system, ATP-binding protein OpuAA (EC 3.6.3.32)	fig|1588.41.peg.2156
Stress Response	Osmotic stress	Choline and Betaine Uptake and Betaine Biosynthesis	Glycine betaine ABC transport system, permease protein OpuAB	fig|1588.41.peg.925, fig|1588.41.peg.2155
Stress Response	Oxidative stress	Glutathione: Biosynthesis and gamma-glutamyl cycle	Glutathione biosynthesis bifunctional protein gshF (EC 6.3.2.2)(EC 6.3.2.3)	fig|1588.41.peg.3013
Stress Response	Oxidative stress	Glutathione: Biosynthesis and gamma-glutamyl cycle	Glutamate--cysteine ligase (EC 6.3.2.2)	fig|1588.41.peg.160, fig|1588.41.peg.163, fig|1588.41.peg.165, fig|1588.41.peg.1157
Stress Response	Oxidative stress	Glutathione: Redox cycle	Glutaredoxin-like protein NrdH, required for reduction of Ribonucleotide reductase class Ib	fig|1588.41.peg.1916
Stress Response	Oxidative stress	Glutathione: Redox cycle	Glutathione peroxidase (EC 1.11.1.9)	fig|1588.41.peg.248
Stress Response	Oxidative stress	Glutaredoxins	Glutaredoxin-like protein NrdH, required for reduction of Ribonucleotide reductase class Ib	fig|1588.41.peg.1916
Stress Response	Detoxification	Uptake of selenate and selenite	Sulfate and thiosulfate import ATP-binding protein CysA (EC 3.6.3.25)	fig|1588.41.peg.58
Stress Response	Detoxification	Uptake of selenate and selenite	DedA protein	fig|1588.41.peg.1260
Stress Response	Periplasmic Stress	Periplasmic Stress Response	Intramembrane protease RasP/YluC, implicated in cell division based on FtsL cleavage	fig|1588.41.peg.1473
w NCBI
OsmC family peroxiredoxin
