# Supplementary material for: Genome and Pangenome Analysis of Lactobacillus hilgardii FLUB—A New Strain Isolated from Mead
Source: Int J Mol Sci. 2021 Apr 6;22(7):3780. doi: 10.3390/ijms22073780 (PMC8038741; doi:10.3390/ijms22073780)
Supplement: Supplementary file 1 [file ijms-22-03780-s001.zip › Supplementary Materials/Supplementary Materials/Phylogenetics.xlsx]

## Sheet: MinHash-FLUB-genome-distance
Genome ID	Genome Name	Organism Name	NCBI Taxon ID	Genome Status	Strain	Serovar	Biovar	Pathovar	MLST	Other Typing	Culture Collection	Type Strain	Completion Date	Publication	BioProject Accession	BioSample Accession	Assembly Accession	GenBank Accessions	RefSeq Accessions	Sequencing Centers	Sequencing Status	Sequencing Platform	Sequencing Depth	Assembly Method	Chromosomes	Plasmids	Contigs	Genome Length	GC Content	PATRIC CDS	RefSeq CDS	Isolation Site	Isolation Source	Isolation Comments	Collection Date	Isolation Country	Geographic Location	Latitude	Longitude	Altitude	Depth	Other Environmental	Host Name	Host Gender	Host Age	Host Health	Body Sample Site	Body Sample Subsite	Other Clinical
1588.24	Lactobacillus hilgardii strain MGYG-HGUT-01333		1588	WGS	MGYG-HGUT-01333								2019-08-12T00:00:00Z		PRJEB33885	SAMEA5850836	GCA_902374015.1	CABKOL010000001,CABKOL010000002,CABKOL010000003,CABKOL010000004,CABKOL010000005,CABKOL010000006,CABKOL010000007		EMG							106	3144656	39.994087	3093			human gut
525310.3	Lactobacillus brevis subsp. gravesensis ATCC 27305	Lactobacillus brevis subsp. gravesensis ATCC 27305	525310	WGS	ATCC 27305						ATCC 27305		2009-02-12T00:00:00Z		PRJNA31481	SAMN00001468	GCA_000159175.1	ACGG00000000	NZ_ACGG00000000	Baylor College of Medicine	assembly	454-GS-FLX, Illumina, Sanger	57.84x	Newbler v. 1.1.03.24			106	3144656	40	2880	3041												Human, Homo sapiens				Gastrointestinal tract
1591.27	Lactobacillus sp. strain LAC2		1591	WGS	LAC2								2018-12-04T00:00:00Z		PRJNA418244	SAMN09651347	GCA_003862295.1	QOUR01000000		University of Wisconsin - Madison		Illumina HiSeq	40x	SPAdes v. 3.9.0			79	3179174	40.465324	3170	2966		Conversion residue fermenting bioreactor		18-Sep-2016	United States	USA: Madison, WI
525318.3	Lactobacillus buchneri ATCC 11577	Lactobacillus buchneri ATCC 11577	525318	WGS	ATCC 11577						ATCC 11577		2009-02-12T00:00:00Z		PRJNA31483	SAMN00001469	GCA_000159195.1	ACGH00000000	NZ_ACGH00000000	Baylor College of Medicine	assembly	454-GS-FLX, Illumina, Sanger	63x	Newbler v. 1.1.03.24			104	2906028	39.5	2707	3002												Human, Homo sapiens				Gastrointestinal tract
525327.3	Lactobacillus hilgardii ATCC 8290	Lactobacillus hilgardii ATCC 8290	1423757	WGS	ATCC 8290						ATCC 8290		2009-02-19T00:00:00Z		PRJNA31489	SAMN00001467	GCA_000159315.1	ACGP00000000	NZ_ACGP00000000	Baylor College of Medicine	assembly	454-GS-FLX, Illumina, Sanger	78.96x	Newbler v. 2.0.0-Eclipse			113	2721039	39.7	2368	2791												Human, Homo sapiens				Gastrointestinal tract
1588.22	Lactobacillus hilgardii strain ATCC 8290		1588	WGS	ATCC 8290						ATCC:8290		2019-03-18T00:00:00Z	30830251	PRJNA434413	SAMN08557741	GCA_004354795.1	PUFR01000000		Carlsberg Research Laboratory		Illumina	60.0x	ABySS v. 2.0			92	2769673	39.874237	2843	2717				2017		Denmark
1423757.3	Lactobacillus hilgardii DSM 20176 = ATCC 8290		1423757	WGS	DSM 20176						DSM:20176		2015-11-06T00:00:00Z	26415554	PRJNA222257	SAMN02369502	GCF_001434655.1	AZDF01000000		Shanghai Majorbio		Illumina MiSeq; Illumina HiSeq	100x	SOAPdenovo v. 2			125	2603106	39.58	2717	2495		wine		1936
1588.23	Lactobacillus hilgardii strain LH500		1588	Complete	LH500								2019-09-25T00:00:00Z		PRJNA566016	SAMN12777270	GCA_008694025.1	CP044119		Korea University		PacBio	347.12x	PacBio SMRT Analysis v. v2.3	1		1	2654177	39.753304	2754	2525		wine		1990-08-22
390842.6	Lactobacillus parafarraginis strain FAM 1079		390842	WGS	FAM 1079								2019-05-23T00:00:00Z		PRJNA543085	SAMN11653943	GCA_005864225.1	VBSX01000000		Agroscope		Illumina	30x	SPAdes v. 3.6.1			89	2963205	45.577072	3024	2802						Switzerland
1423786.4	Lactobacillus parafarraginis DSM 18390 = JCM 14109		1423786	WGS	DSM 18390						DSM:18390		2015-11-06T00:00:00Z	26415554	PRJNA222257	SAMN02369507	GCF_001435895.1	AZFZ01000000		Shanghai Majorbio		Illumina MiSeq; Illumina HiSeq	100x	SOAPdenovo v. 2			254	3081674	45.23	3166	2848		composting material of distilled shochun residue		2007	Japan	Japan
1423786.3	Lactobacillus parafarraginis DSM 18390 = JCM 14109		1423786	WGS	JCM 14109						JCM: 14109		2015-10-01T00:00:00Z		PRJDB773	SAMD00000440	GCF_001311355.1	BBAR01000000		The University of Tokyo		Ion PGM	64x	Newbler v. 2.8			236	3101821	45.17	3869												env_biome:bacteria
152331.3	Lactobacillus parabuchneri strain DSM 15352		152331	WGS	DSM 15352						DSM:15352		2015-11-06T00:00:00Z	26415554	PRJNA222257	SAMN02797773	GCF_001437335.1	JQBJ01000000		Shanghai Majorbio		Illumina MiSeq; Illumina HiSeq	100x	SOAPdenovo v. 2			174	2595143	43.48	2552	2326				1989
1236511.3	Lactobacillus farraginis JCM 14108	Lactobacillus farraginis JCM 14108	1423743	WGS	JCM 14108								2014-02-27T00:00:00Z		PRJDB599	SAMD00008613	GCA_000583655.1	BAKI00000000	-	The University of Tokyo	WGS	Ion PGM	46.2x	Newbler v. 2.8			129	2844682	42.1	3263	3079
1423743.5	Lactobacillus farraginis DSM 18382 = JCM 14108		1423743	WGS	DSM 18382						DSM:18382		2015-11-06T00:00:00Z	26415554	PRJNA222257	SAMN02369501	GCF_001435875.1	AZFY01000000		Shanghai Majorbio		Illumina MiSeq; Illumina HiSeq	100x	SOAPdenovo v. 2			157	2859511	42.04	2952	2699		composting material of distilled shochu residue		2007	Japan	Japan
152331.28	Lactobacillus parabuchneri strain FAM23169		152331	WGS	FAM23169								2017-04-18T00:00:00Z	28261177	PRJNA357007	SAMN06130984	GCA_002095825.1	MSBD00000000		University of Bern		Illumina HiSeq	286x	SPAdes v. 3.6.1			130	2799109	43.2	2827	2631		Tete de Moine			Switzerland	Switzerland
152331.51	Lactobacillus parabuchneri strain FAM 23169		152331	WGS	FAM 23169								2019-05-23T00:00:00Z		PRJNA543085	SAMN11653941	GCA_005864155.1	VBSV01000000		Agroscope		Illumina	31x	SPAdes v. 3.6.1			133	2800230	43.211956	2868	2676		cheese		2013-04-16		Switzerland
152331.20	Lactobacillus parabuchneri strain FAM21834		152331	WGS	FAM21834								2017-04-18T00:00:00Z	28261177	PRJNA357007	SAMN06130976	GCA_002095655.1	MSAV00000000		University of Bern		Illumina HiSeq	190x	SPAdes v. 3.6.1			108	2762714	43.25	2809	2638		Tilsit			Switzerland	Switzerland
152331.21	Lactobacillus parabuchneri strain FAM23165		152331	WGS	FAM23165								2017-04-18T00:00:00Z	28261177	PRJNA357007	SAMN06130980	GCA_002095695.1	MSAZ00000000		University of Bern		Illumina HiSeq	382x	SPAdes v. 3.6.1			60	2706330	43.32	2699	2601		Tete de Moine			Switzerland	Switzerland
152331.23	Lactobacillus parabuchneri strain FAM23166		152331	WGS	FAM23166								2017-04-18T00:00:00Z	28261177	PRJNA357007	SAMN06130981	GCA_002095725.1	MSBA00000000		University of Bern		Illumina HiSeq	239x	SPAdes v. 3.6.1			60	2708155	43.26	2707	2606		Tete de Moine			Switzerland	Switzerland
152331.27	Lactobacillus parabuchneri strain FAM23167		152331	WGS	FAM23167								2017-04-18T00:00:00Z	28261177	PRJNA357007	SAMN06130982	GCA_002095815.1	MSBB00000000		University of Bern		Illumina HiSeq	198x	SPAdes v. 3.6.1			164	2654853	43.22	2801	2584		Tete de Moine			Switzerland	Switzerland
152331.30	Lactobacillus parabuchneri strain FAM23164		152331	WGS	FAM23164								2017-04-18T00:00:00Z	28261177	PRJNA357007	SAMN06130979	GCA_002095845.1	MSAY00000000		University of Bern		Illumina HiSeq	322x	SPAdes v. 3.6.1			55	2704805	43.27	2692	2605		Tete de Moine			Switzerland	Switzerland
152331.33	Lactobacillus parabuchneri strain FAM23281		152331	WGS	FAM23281								2017-04-18T00:00:00Z	28261177	PRJNA357007	SAMN06130988	GCA_002095915.1	MSBH00000000		University of Bern		Illumina HiSeq	339x	SPAdes v. 3.6.1			79	2616211	43.31	2597	2447		milk			Switzerland	Switzerland
1987503.3	Lactobacillus raoultii strain Marseille-P4006		1987503	WGS	Marseille-P4006								2018-05-20T00:00:00Z		PRJEB20856	SAMEA4665868	GCA_900411375.1	OVSN01000000		URMITE							29	3070030	41.407963	3017			vagina
1580.129	Lactobacillus brevis strain G430		1580	WGS	G430								2016-12-31T00:00:00Z		PRJEB17528	SAMEA4527926	GCA_900116945.1	FPCM00000000		Microbiology and Fermentation							250	2591306	45.6	2783			Beer		2011							env_biome:Beer
152331.31	Lactobacillus parabuchneri strain FAM23279		152331	WGS	FAM23279								2017-04-18T00:00:00Z	28261177	PRJNA357007	SAMN06130986	GCA_002095895.1	MSBF00000000		University of Bern		Illumina HiSeq	253x	SPAdes v. 3.6.1			84	2611434	43.3	2583	2446		milk			Switzerland	Switzerland
152331.50	Lactobacillus parabuchneri strain IPLA 11117		152331	WGS	IPLA 11117								2016-07-18T00:00:00Z		PRJNA320351	SAMN05150101	GCA_001687155.1	LYDQ01000000		Instituto de Productos Lacteos de Asturias (IPLA-CSIC)		Illumina HiSeq	100.0x	SPAdes v. 3.6.2			67	2769427	43.170086	2739	2567		cheese		2012		Spain
375175.84	Lactobacillus backii strain VTT E-123217		375175	WGS	VTT E-123217								2017-11-14T00:00:00Z	29126241	PRJNA354877	SAMN06053760	GCA_002770655.1	NAES01000000		University of Saskatchewan		Illumina MiSeq	50x	SPAdes v. 3.09.00			15	2782635	40.63	2708	2541		Beer bottle from 1840's shipwreck	isolated from 170-year-old shipwreck beer	2010-01-01	Finland	Finland: south of the Aland Islands								170 year
2011094.6	Coriobacteriaceae bacterium strain COR1		2011094	WGS	COR1								2018-12-04T00:00:00Z		PRJNA418244	SAMN09651346	GCA_003862165.1	QOUS01000000		University of Wisconsin - Madison		Illumina HiSeq	180x	SPAdes v. 3.9.0			225	2512349	59.00278	2604	2339		Conversion residue fermenting bioreactor		18-Sep-2016	United States	USA: Madison, WI
1590.234	Lactobacillus plantarum strain Nizo2259		1590	WGS	Nizo2259								2016-04-28T00:00:00Z		PRJNA313914	SAMN04525553	GCF_001639545.1	LUWH00000000		Institute of Functional Genomics Lyon (IGFL)		Illumina	20.0x	SPAdes v. 3.5.0			109	3430618	44.28	3436	3281		tooth abscess		1-Jan-13	France	France						Human, Homo sapiens
152331.17	Lactobacillus parabuchneri strain FAM21823		152331	WGS	FAM21823								2017-04-18T00:00:00Z	28261177	PRJNA357007	SAMN06130974	GCA_002095615.1	MSAT00000000		University of Bern		Illumina HiSeq	236x	SPAdes v. 3.6.1			63	2672131	43.34	2633	2509		Mont soleil			Switzerland	Switzerland
152331.19	Lactobacillus parabuchneri strain FAM21829		152331	WGS	FAM21829								2017-04-18T00:00:00Z	28261177	PRJNA357007	SAMN06130975	GCA_002095645.1	MSAU00000000		University of Bern		Illumina HiSeq	193x	SPAdes v. 3.6.1			66	2738317	43.28	2719	2587		Emmental			Switzerland	Switzerland
152331.25	Lactobacillus parabuchneri strain FAM23282		152331	WGS	FAM23282								2017-04-18T00:00:00Z	28261177	PRJNA357007	SAMN06130989	GCA_002095765.1	MSBI00000000		University of Bern		Illumina HiSeq	220x	SPAdes v. 3.6.1			54	2613937	43.34	2565	2477		milk			Switzerland	Switzerland
152331.32	Lactobacillus parabuchneri strain FAM23280		152331	WGS	FAM23280								2017-04-18T00:00:00Z	28261177	PRJNA357007	SAMN06130987	GCA_002095905.1	MSBG00000000		University of Bern		Illumina HiSeq	417x	SPAdes v. 3.6.1			65	2563148	43.35	2510	2400		milk			Switzerland	Switzerland
1423739.3	Lactobacillus diolivorans DSM 14421		1423739	WGS	DSM 14421						DSM:14421		2015-11-06T00:00:00Z	26415554	PRJNA222257	SAMN02369444	GCF_001434255.1	AZEY01000000		Shanghai Majorbio		Illumina MiSeq; Illumina HiSeq	100x	SOAPdenovo v. 2			109	3261379	40	3250	2962		maize silage		2002	Netherlands	Netherlands
1580.49	Lactobacillus brevis WK12		1580	WGS	WK12								2014-11-12T00:00:00Z	-	PRJDB3257	SAMD00021033	GCA_000784455.1	BBOW00000000	-	World Institute of Kimchi		MiSeq	527.89X	CLC De novo assembly v. 7.0.4			110	2601946	45.39	2604
1580.278	Lactobacillus brevis strain ZLB004		1580	Complete	ZLB004								2018-06-04T00:00:00Z		PRJNA362271	SAMN06237125	GCA_003184305.1	CP021456,CP021457,CP021458,CP021459,CP021460,CP021461		Beijing Academy of Agriculture and Forestry Sciences		PacBio	243.7x	SOAPdenovo v. 2.04	1	5	6	2655087	45.646942	2705	2539		feces		2010-07-01	China	China					env_biome:pig's feces	Pig, Sus scrofa
1580.284	Lactobacillus brevis strain WIKIM12		1580	WGS	WIKIM12								2018-07-30T00:00:00Z		PRJNA407020	SAMN07637934	GCA_003345725.1	QQPA01000000		World Institute of Kimchi		Illumina MiSeq	527.89x	CLC Genomics Workbench v. 6.5.1			109	2601591	45.39149	2819	2671		kimchi			South Korea	South Korea
1581.53	Lactobacillus buchneri strain S51		1581	WGS	S51								2019-05-01T00:00:00Z		PRJNA533291	SAMN11456251	GCA_005049245.1	SUMR01000000		Agriculture and Agri-Food Canada		Illumina MiSeq	70x	SPAdes v. 3.11.1			90	2535187	44.19114	2542	2425		nasopharynx		2014	Canada	Canada:Lethbridge						Cow, Bos taurus
1590.1390	Lactobacillus plantarum strain SRCM103418		1590	Complete	SRCM103418								2019-01-22T00:00:00Z		PRJNA515156	SAMN10743382	GCA_004101625.1	CP035168,CP035169,CP035170,CP035171,CP035172,CP035173		ChunLab		PacBio RSII; Illumina MiSeq	178.81x	HGAP v. 2.3.0; PILON v. 1.22	1	5	6	3320714	44.384613	3399	3158		food		2018		South Korea
152331.24	Lactobacillus parabuchneri strain FAM21835		152331	WGS	FAM21835								2017-04-18T00:00:00Z	28261177	PRJNA357007	SAMN06130985	GCA_002095755.1	MSBE00000000		University of Bern		Illumina HiSeq	190x	SPAdes v. 3.6.1			61	2665006	43.47	2626	2515		Tilsit			Switzerland	Switzerland
152332.5	Lactobacillus parakefiri strain KR		152332	WGS	KR								2017-08-29T00:00:00Z		PRJNA375758	SAMN06718496	GCA_002276885.1	NCXA00000000		EMBL		Illumina HiSeq	105.32x	SPAdes v. 3.10.0			236	2495148	43.58	2638	2431		kefir		2016	Germany	Germany
179838.8	Lactobacillus diolivorans strain NBRC 107869		179838	WGS	NBRC 107869						NBRC:107869		2019-08-01T00:00:00Z		PRJDB6303	SAMD00172665	GCA_007992335.1	BKAB01000000		National Institute of Technology and Evaluation Biological Resource Center		Illumina HiSeq 1000	149x	newbler v. 3.0			176	3256043	39.921955	3247	2995						Netherlands
390842.7	Lactobacillus parafarraginis strain MGYG-HGUT-02542		390842	WGS	MGYG-HGUT-02542								2019-08-12T00:00:00Z		PRJEB33885	SAMEA5852047	GCA_902388245.1	CABMOW010000001,CABMOW010000002,CABMOW010000003,CABMOW010000004,CABMOW010000005,CABMOW010000006,CABMOW010000007		EMG							212	2852137	45.596478	3131			human gut
797515.3	Lactobacillus parafarraginis F0439	Lactobacillus parafarraginis F0439	797515	WGS	F0439								2011-12-16T00:00:00Z		PRJNA49691	SAMN02299435	GCA_000238835.1	AGEY00000000	-	Genome Sequencing Center (GSC) at Washington University (WashU) School of Medicine	WGS						212	2852137	45.6	2929	3183		gut										Human, Homo sapiens
1247.508	Oenococcus oeni strain AWRIB670		1247	WGS	AWRIB670								2016-11-07T00:00:00Z	27118061	PRJNA304199	SAMN04297104	GCF_001869055.1	MLOM00000000		Australian Wine Research Institute		Illumina MiSeq	53.45x	MIRA v. 4.0rc5			644	2054072	37.79	2543	2268		PinotGris		2009	Australia	Australia					env_biome:Wine
1580.58	Lactobacillus brevis strain 47f		1580	WGS	47f								2015-05-20T00:00:00Z		PRJNA280953	SAMN03470252	GCF_001010995.1	LBHR01000000		Vavilov Institute of General Genetics		454	23.0x	GS De Novo Assembler v. 3.0			138	2621559	45.47	2829	2471		Feces	isolated in 2010 from a fecal sample of a healthy woman inhabiting Central Russia	2010	Russia	Russia:Tver						Human, Homo sapiens
1580.126	Lactobacillus brevis strain SRCM101174		1580	Complete	SRCM101174								2017-06-06T00:00:00Z		PRJNA386759	SAMN07125942		CP021479,CP021478,CP021480,CP021481,CP021482,CP021483		Microbial Institiue for Fermentation Industry		PacBio	416.0x	SMRT Analysis v. 2.3.0	1	5	6	2571249	45.64	2647	2586		food		2017-01-09	South Korea	South Korea
1580.312	Lactobacillus brevis strain UCCLB521		1580	Complete	UCCLB521								2019-06-11T00:00:00Z		PRJNA429624	SAMN08354550	GCA_006228305.1	CP031208,CP031209,CP031210,CP031211,CP031212,CP031213		University College Cork		PacBio	299.35x	SMRT portal v. v2.3.1	1	5	6	2416054	45.89173	2445	2240				2013		Netherlands
1580.319	Lactobacillus brevis strain NBRC 12005		1580	WGS	NBRC 12005						NBRC:12005		2019-06-13T00:00:00Z		PRJDB6017	SAMD00097152	GCA_006538905.1	BJLZ01000000		National Institute of Technology and Evaluation		Illumina HiSeq 1000	160x	newbler v. 3.0			117	2374280	45.840927	2419	2302
1580.321	Lactobacillus brevis strain MGYG-HGUT-02380		1580	WGS	MGYG-HGUT-02380								2019-08-12T00:00:00Z		PRJEB33885	SAMEA5851884	GCA_902386565.1	CABMJF010000001,CABMJF010000002,CABMJF010000003,CABMJF010000004,CABMJF010000005,CABMJF010000006,CABMJF010000007		EMG							138	2621559	45.46806	2818			human gut				Russia
[truncated: 19 more columns]

## Sheet: ANI-FLUB-genome-distance
99.909	(93.0	94.3)	189118	assembly	Lactobacillus	brevis	subsp.	gravesensis	ATCC	27305	(GCA_000159175.1,	ASM15917v1)
97.425	(73.6	84.8)	8758808	assembly	Lactobacillus	hilgardii	(GCA_004354795.1,	ASM435479v1)
97.388	(73.2	85.9)	189398	assembly	Lactobacillus	hilgardii	DSM	20176	=	ATCC	8290	(GCA_000159315.1,	ASM15931v1)
97.410	(72.9	89.3)	2582098	assembly	Lactobacillus	hilgardii	DSM	20176	=	ATCC	8290	(GCA_001434655.1,	ASM143465v1)
80.991	(36.2	40.4)	2583248	assembly	Lactobacillus	farraginis	DSM	18382	=	JCM	14108	(GCA_001435875.1,	ASM143587v1)
80.968	(36.2	40.6)	958008	assembly	Lactobacillus	farraginis	DSM	18382	=	JCM	14108	(GCA_000583655.1,	ASM58365v1)
80.078	(25.6	26.7)	6586818	assembly	Lactobacillus	raoultii	(GCA_900411375.1,	PRJEB20856)
82.047	(17.7	18.2)	2388048	assembly	Lactobacillus	parafarraginis	DSM	18390	=	JCM	14109	(GCA_001311355.1,	ASM131135v1)
81.475	(17.8	18.4)	2583268	assembly	Lactobacillus	parafarraginis	DSM	18390	=	JCM	14109	(GCA_001435895.1,	ASM143589v1)
82.790	(9.3	9.1)	2581728	assembly	Lactobacillus	diolivorans	DSM	14421	(GCA_001434255.1,	ASM143425v1)
80.811	(7.2	9.2)	14990878	assembly	Lactobacillus	buchneri	(,	)
80.553	(7.1	8.8)	8758748	assembly	Lactobacillus	buchneri	(GCA_004354745.1,	ASM435474v1)
79.865	(7.0	9.6)	2388088	assembly	Lactobacillus	otakiensis	DSM	19908	=	JCM	15040	(GCA_001311395.1,	ASM131139v1)
80.339	(6.9	9.0)	2582178	assembly	Lactobacillus	buchneri	DSM	20057	(GCA_001434735.1,	ASM143473v1)
81.739	(6.4	8.3)	13181248	assembly	Lactobacillus	kefiri	(GCA_007989105.1,	ASM798910v1)
81.227	(6.4	8.2)	4529978	assembly	Lactobacillus	parakefiri	(GCA_002157585.1,	ASM215758v1)
81.230	(6.3	7.9)	8758558	assembly	Lactobacillus	parakefiri	(GCA_004354625.1,	ASM435462v1)
82.274	(6.2	7.9)	2388438	assembly	Lactobacillus	kefiri	DSM	20587	=	JCM	5818	(GCA_001311745.1,	ASM131174v1)
82.139	(5.4	5.7)	2581588	assembly	Lactobacillus	kisonensis	DSM	19906	=	JCM	15041	(GCA_001434135.1,	ASM143413v1)
82.349	(5.1	5.4)	2388118	assembly	Lactobacillus	kisonensis	DSM	19906	=	JCM	15041	(GCA_001311425.1,	ASM131142v1)

## Sheet: TYGS
Type Strain Genome Server																		Type Strain Genome Server
TYGS ID	Kind	Species cluster	Subspecies cluster	Preferred name	Deposit	Authority	Other deposits	Synonymous taxon names	Base pairs	Percent G+C	No. proteins	Goldstamp	Bioproject accession	Biosample accession	Assembly accession	IMG OID		Query strain	Subject strain	dDDH (d0, in %)	C.I. (d0, in %)	dDDH (d4, in %)	C.I. (d4, in %)	dDDH (d6, in %)	C.I. (d6, in %)	G+C content difference (in %)
12477	type strain	1	0	Lactobacillus kosoi	NBRC 113063	Chiou et al. 2018	10H; BCRC 81100	Lactobacillus kosoi	1,417,296	30.47	1376		PRJDB6480	SAMD00098728	GCA_003112615			Lactobacillus hilgardii FLUB.fa'	Lactobacillus hilgardii ATCC 8290	66.8	[63.0 - 70.4]	76.5	[73.5 - 79.3]	70.6	[67.2 - 73.9]	44378
1950	type strain	2	1	Fructobacillus durionis	DSM 19113	(Leisner et al. 2005) Endo and Okada 2008	LMG 22556; CCUG 49949; LAB 1679; strain D-24	Fructobacillus durionis; Leuconostoc durionis	1,327,392	44.74	1262	Gp0102849	PRJNA262316	SAMN05660453	GCA_900112405	2603880187		Lactobacillus hilgardii FLUB.fa'	Fructobacillus pseudoficulneus DSM 15468	44359	[9.9 - 15.9]	44281	[24.0 - 28.8]	13	[10.7 - 15.8]	33725
1967	type strain	3	2	Fructobacillus pseudoficulneus	DSM 15468	(Chambel et al. 2006) Endo and Okada 2008	CECT 5759; strain LC 51	Fructobacillus pseudoficulneus; Leuconostoc pseudoficulneum	1,413,439	44.46	1331	Gp0102829	PRJNA262417	SAMN05660469	GCA_900108455	2600254955		Lactobacillus hilgardii FLUB.fa'	Fructobacillus fructosus KCTC 3544	44359	[9.9 - 15.9]	44222	[23.7 - 28.6]	13	[10.7 - 15.8]	44233
2851	type strain	4	3	Lactobacillus hilgardii	ATCC 8290	Douglas and Cruess 1936	LMG 6895; NRRL B-1843; CCUG 30140; DSM 20176; JCM 1155; IFO 15886; NBRC 15886; CIP 103007	Lactobacillus hilgardii	2,610,172	39.61	2791	Gp0004584	PRJNA31489	SAMN00001467	GCA_000159315	643886044		Lactobacillus hilgardii FLUB.fa'	Fructobacillus ficulneus JCM 12225	44359	[9.9 - 15.9]	44222	[23.7 - 28.6]	13	[10.7 - 15.8]	13271
U9735	user strain	4	19	Lactobacillus hilgardii FLUB.fa					3,190,226	38.54	2999							Lactobacillus hilgardii FLUB.fa'	Fructobacillus durionis DSM 19113	44359	[10.0 - 15.9]	44311	[23.1 - 27.9]	13	[10.7 - 15.8]	44233
2853	type strain	5	4	Lactobacillus otakiensis	JCM 15040	Watanabe et al. 2009	DSM 19908; NRIC 0742; YIT 11163	Lactobacillus otakiensis	2,347,132	42.39	2310	Gp0040579	PRJDB1128	SAMD00036749	GCA_000415925			Lactobacillus hilgardii FLUB.fa'	Fructobacillus tropaeoli F214-1	44359	[10.0 - 15.9]	25	[22.7 - 27.5]	13	[10.7 - 15.8]	24228
3460	type strain	6	5	Lactobacillus kunkeei	ATCC 700308	Edwards et al. 1998 emend. Endo et al. 2012	DSM 12361; JCM 16173; strain YH-15	Lactobacillus kunkeei	1,515,712	36.42	1304	Gp0122518	PRJNA270974	SAMN03275719	GCA_001281265			Lactobacillus hilgardii FLUB.fa'	Lactobacillus kunkeei ATCC 700308	44451	[10.2 - 16.2]	44339	[21.2 - 26.0]	44268	[10.9 - 16.0]	44532
4394	type strain	7	6	Fructobacillus fructosus	KCTC 3544	(Kodama 1956) Endo and Okada 2008	LMG 9498; NRRL B-2041; CCUG 32246; DSM 20349; ATCC 13162; NRIC 1058; JCM 1119; IFO 3516; NBRC 3516; CIP 102985; NCIB 10784; NCIMB 10784	Fructobacillus fructosus; Lactobacillus fructosus; Leuconostoc fructosum	1,474,907	44.56	1513	Gp0008882	PRJNA60495	SAMN02470190	GCA_000185045	651324031		Lactobacillus hilgardii FLUB.fa'	Lactobacillus diolivorans DSM 14421	44271	[13.3 - 19.7]	22	[19.7 - 24.4]	44271	[13.7 - 19.2]	16803
4462	type strain	8	7	Lactobacillus parabuchneri	DSM 5707	Farrow et al. 1989	LMG 11457; CCUG 32261; ATCC 49374; JCM 12493; CIP 103368; NCDO 2748; NCIMB 8838	Lactobacillus parabuchneri	2,554,474	43.44	2355	Gp0075772	PRJDB1355	SAMD00046916	GCA_001591885			Lactobacillus hilgardii FLUB.fa'	Lactobacillus florum JCM 16035	44451	[10.2 - 16.1]	44460	[19.7 - 24.4]	44240	[10.9 - 16.0]	19391
5226	type strain	9	8	Lactobacillus farraginis	JCM 14108	Endo and Okada 2007	DSM 18382; NRIC 0676	Lactobacillus farraginis	2,844,682	42.06	3079	Gp0089985	PRJDB599	SAMD00008613	GCA_000583655	2576861775		Lactobacillus hilgardii FLUB.fa'	Lactobacillus farraginis JCM 14108	44406	[26.4 - 33.3]	44429	[19.5 - 24.2]	44434	[23.9 - 29.9]	19054
5264	type strain	10	9	Lactobacillus florum	JCM 16035	Endo et al. 2010	DSM 22689; NRIC 0771; F9-1	Lactobacillus florum	1,355,137	41.07	1978	Gp0093139	PRJDB766	SAMD00000451	GCA_001311215			Lactobacillus hilgardii FLUB.fa'	Lactobacillus parafarraginis JCM 14109	44247	[17.0 - 23.8]	44337	[19.2 - 23.9]	44335	[16.8 - 22.5]	23163
5268	type strain	11	10	Lactobacillus parafarraginis	JCM 14109	Endo and Okada 2007	DSM 18390; NRIC 0677	Lactobacillus parafarraginis	3,101,821	45.17	3543	Gp0093118	PRJDB773	SAMD00000440	GCA_001311355			Lactobacillus hilgardii FLUB.fa'	Lactobacillus kisonensis JCM 15041	44300	[11.6 - 17.8]	44307	[19.1 - 23.8]	44361	[12.2 - 17.5]	42430
5269	type strain	12	11	Lactobacillus kisonensis	JCM 15041	Watanabe et al. 2009	DSM 19906; NRIC 0741; YIT 11168	Lactobacillus kisonensis	3,009,421	41.7	3927	Gp0093127	PRJDB776	SAMD00000447	GCA_001311425			Lactobacillus hilgardii FLUB.fa'	Lactobacillus kosoi NBRC 113063	13	[10.3 - 16.3]	21	[18.8 - 23.5]	44268	[11.0 - 16.1]	44385
5270	type strain	13	12	Lactobacillus rapi	JCM 15042	Watanabe et al. 2009	DSM 19907; NRIC 0743; YIT 11204	Lactobacillus rapi	2,844,001	42.91	3705	Gp0093128	PRJDB777	SAMD00000448	GCA_001311445			Lactobacillus hilgardii FLUB.fa'	Lactobacillus kefiri JCM 5818	44362	[12.6 - 19.0]	44397	[18.5 - 23.2]	44362	[13.1 - 18.5]	44411
5278	type strain	14	13	Lactobacillus kefiri	JCM 5818	Kandler and Kunath 1983	A/K; LMG 9480; CCUG 30673; DSM 20587; ATCC 35411; IFO 15888; NBRC 15888; CIP 103006	Lactobacillus kefiri	2,501,983	41.62	3577	Gp0093197	PRJDB803	SAMD00000469	GCA_001311745			Lactobacillus hilgardii FLUB.fa'	Lactobacillus rapi JCM 15042	44330	[11.6 - 17.9]	44336	[18.3 - 22.9]	44391	[12.2 - 17.5]	13606
5365	type strain	15	14	Lactobacillus buchneri	DSM 20057	(Henneberg 1903) Bergey et al. 1923	LMG 6892; NRRL B-1837; CCUG 21532; ATCC 4005; JCM 1115; VKM B-1599; CIP 103023; NCAIM B.01145	Lactobacillus buchneri	2,446,648	44.41	2235	Gp0130184	PRJNA224116	SAMN02369438	GCF_001434735			Lactobacillus hilgardii FLUB.fa'	Lactobacillus buchneri DSM 20057	44301	[12.5 - 18.9]	44216	[17.9 - 22.5]	44331	[13.0 - 18.4]	31898
5616	type strain	16	15	Lactobacillus diolivorans	DSM 14421	Krooneman et al. 2002	LMG 19667; JCM 12183; JK-D6	Lactobacillus diolivorans	3,260,721	40	3011	Gp0131262	PRJNA224116	SAMN02369444	GCF_001434255			Lactobacillus hilgardii FLUB.fa'	Lactobacillus parabuchneri DSM 5707	15	[12.1 - 18.4]	44216	[17.9 - 22.5]	44211	[12.6 - 18.0]	44443
5618	type strain	17	16	Lactobacillus sunkii	DSM 19904	Watanabe et al. 2009	NRIC 0744; JCM 15039; YIT 11161	Lactobacillus sunkii	2,693,118	42.06	2551	Gp0130590	PRJNA224116	SAMN02369477	GCF_001435575			Lactobacillus hilgardii FLUB.fa'	Lactobacillus sunkii DSM 19904	44270	[12.4 - 18.7]	20	[17.8 - 22.4]	44270	[12.8 - 18.2]	19054
9699	type strain	18	17	Fructobacillus ficulneus	JCM 12225	(Antunes et al. 2002) Endo and Okada 2008	NRRL B-23447; DSM 13613; FS-1	Fructobacillus ficulneus; Leuconostoc ficulneum	1,543,671	43.9	1502	Gp0150854	PRJDB3977	SAMD00031991	GCA_001047075			Lactobacillus hilgardii FLUB.fa'	Lactobacillus otakiensis JCM 15040	44423	[12.8 - 19.2]	44366	[17.4 - 21.9]	44392	[13.2 - 18.6]	31107
9973	type strain	19	18	Fructobacillus tropaeoli	F214-1	Endo et al. 2011	DSM 23246; JCM 16675	Fructobacillus tropaeoli	1,685,122	44.2	1712	Gp0150853	PRJDB3977	SAMD00031994	GCA_001047135

## Sheet: ANIbMA
#ANIb [%] and [aligned nucleotides [%]]
	Lactobacillus_hilgardii_FLUB.fa	Lactobacillus hilgardii ATCC 8290 [T]	Lactobacillus diolivorans DSM 14421 [T]	Fructobacillus pseudoficulneus DSM 15468 [T]	Lactobacillus kunkeei DSM 12361 = ATCC 700308 (GCA_001433825) DSM 12361 [T]	Lactobacillus florum DSM 22689 = JCM 16035 DSM 22689 [T]	Lactobacillus farraginis DSM 18382 = JCM 14108 (GCA_001435875) DSM 18382 [T]	Lactobacillus buchneri DSM 20057 [T]	Lactobacillus otakiensis DSM 19908 = JCM 15040 [T]	Lactobacillus kefiri DSM 20587 = JCM 5818 DSM 20587 [T]	Lactobacillus sunkii DSM 19904 [T]	Lactobacillus kosoi NBRC 113063 [T]	Lactobacillus rapi DSM 19907 = JCM 15042 DSM 19907 [T]	Lactobacillus kisonensis DSM 19906 = JCM 15041 DSM 19906 [T]	Fructobacillus fructosus KCTC 3544 DSM 20349 [T]
Lactobacillus_hilgardii_FLUB.fa	*	96.33 [73.16]	74.43 [53.20]	65.28 [10.84]	67.34 [19.91]	66.31 [15.66]	78.06 [62.19]	72.47 [47.56]	72.72 [46.34]	72.85 [41.95]	72.75 [48.61]	67.83 [20.77]	72.54 [47.31]	72.71 [46.64]	65.28 [9.52]
Lactobacillus hilgardii ATCC 8290 [T]	96.38 [84.93]	*	74.57 [55.93]	65.26 [11.87]	67.43 [22.22]	66.40 [17.74]	77.89 [69.80]	73.05 [52.61]	73.55 [50.91]	74.05 [45.89]	73.34 [53.57]	67.94 [23.47]	73.48 [50.88]	73.64 [49.40]	65.22 [10.97]
Lactobacillus diolivorans DSM 14421 [T]	74.25 [51.85]	74.10 [46.54]	*	64.48 [10.60]	66.87 [19.46]	65.58 [15.45]	73.54 [46.90]	73.15 [45.48]	73.34 [44.64]	73.53 [40.64]	73.47 [46.59]	67.57 [20.69]	73.20 [47.43]	73.48 [47.27]	64.40 [9.38]
Fructobacillus pseudoficulneus DSM 15468 [T]	64.61 [22.76]	64.55 [22.06]	64.42 [23.60]	*	64.71 [21.19]	63.64 [17.87]	64.65 [23.25]	64.91 [22.12]	64.93 [23.20]	65.37 [20.25]	64.76 [22.74]	64.52 [19.82]	65.03 [21.57]	64.94 [21.63]	71.56 [55.59]
Lactobacillus kunkeei DSM 12361 = ATCC 700308 (GCA_001433825) DSM 12361 [T]	67.04 [39.41]	66.99 [38.99]	67.27 [39.54]	64.54 [19.45]	*	65.41 [30.12]	66.55 [38.37]	66.86 [37.69]	67.11 [39.88]	67.59 [34.21]	67.00 [39.37]	73.41 [63.76]	66.84 [39.16]	67.00 [38.33]	64.08 [18.03]
Lactobacillus florum DSM 22689 = JCM 16035 DSM 22689 [T]	65.68 [34.44]	65.75 [34.10]	65.96 [34.63]	64.21 [17.22]	65.61 [33.49]	*	65.68 [34.50]	65.29 [33.63]	65.65 [33.61]	65.80 [29.94]	65.50 [33.44]	66.07 [36.20]	65.79 [32.95]	65.68 [34.21]	63.76 [17.12]
Lactobacillus farraginis DSM 18382 = JCM 14108 (GCA_001435875) DSM 18382 [T]	78.05 [69.17]	77.80 [66.04]	73.79 [52.66]	64.58 [11.54]	66.47 [20.88]	65.66 [16.95]	*	72.92 [50.15]	72.85 [50.34]	73.41 [45.44]	72.98 [50.22]	66.96 [21.52]	72.32 [49.53]	72.61 [47.86]	64.32 [10.52]
Lactobacillus buchneri DSM 20057 [T]	72.48 [59.37]	72.79 [56.82]	73.07 [58.62]	64.84 [13.61]	66.75 [24.46]	65.24 [19.84]	72.91 [58.01]	*	81.05 [75.59]	79.28 [65.49]	79.69 [75.59]	66.80 [24.48]	74.14 [60.38]	73.61 [58.86]	64.81 [11.90]
Lactobacillus otakiensis DSM 19908 = JCM 15040 [T]	72.50 [60.30]	72.97 [57.96]	73.23 [60.24]	64.86 [13.58]	67.12 [26.11]	65.47 [20.16]	72.78 [59.47]	81.11 [77.78]	*	80.88 [70.96]	81.33 [79.22]	67.29 [26.35]	74.23 [61.83]	73.75 [60.50]	64.52 [12.45]
Lactobacillus kefiri DSM 20587 = JCM 5818 DSM 20587 [T]	72.87 [56.67]	73.29 [54.83]	73.57 [56.90]	64.70 [13.72]	67.30 [23.83]	65.69 [18.30]	73.40 [56.48]	79.54 [70.81]	81.04 [74.90]	*	81.89 [78.25]	67.36 [24.12]	74.32 [57.62]	74.00 [56.51]	64.75 [12.42]
Lactobacillus sunkii DSM 19904 [T]	72.53 [56.17]	72.90 [52.71]	73.32 [55.47]	64.45 [12.60]	66.90 [22.61]	65.54 [17.59]	72.76 [52.84]	79.60 [69.04]	81.05 [70.55]	81.35 [66.39]	*	67.07 [23.09]	73.99 [55.67]	73.51 [55.08]	64.61 [11.25]
Lactobacillus kosoi NBRC 113063 [T]	67.89 [41.25]	67.87 [40.85]	68.20 [41.37]	64.72 [18.96]	73.78 [63.43]	66.29 [33.19]	67.34 [39.72]	67.03 [38.33]	67.64 [40.11]	67.74 [35.06]	67.48 [39.91]	*	67.63 [39.48]	67.71 [40.06]	64.18 [17.86]
Lactobacillus rapi DSM 19907 = JCM 15042 DSM 19907 [T]	72.28 [52.15]	72.49 [48.73]	73.31 [53.50]	64.51 [11.80]	66.90 [21.56]	65.37 [16.97]	72.44 [49.21]	73.92 [53.23]	74.15 [52.15]	74.29 [46.55]	74.08 [53.03]	67.20 [21.39]	*	78.08 [66.50]	64.19 [11.04]
Lactobacillus kisonensis DSM 19906 = JCM 15041 DSM 19906 [T]	72.57 [48.75]	72.70 [44.94]	73.41 [50.73]	64.59 [10.56]	66.91 [20.17]	65.43 [16.06]	72.61 [45.34]	73.55 [49.12]	73.84 [48.91]	73.77 [43.69]	73.69 [49.99]	67.25 [20.74]	77.84 [63.90]	*	64.50 [9.91]
Fructobacillus fructosus KCTC 3544 DSM 20349 [T]	64.75 [18.33]	64.75 [18.11]	64.75 [19.32]	71.61 [52.41]	64.50 [18.37]	63.95 [15.62]	64.51 [19.63]	64.99 [19.02]	65.10 [19.31]	65.27 [17.06]	65.13 [18.92]	64.45 [16.98]	64.81 [19.01]	64.89 [18.38]	*

## Sheet: TETRA
#Tetra results
	Lactobacillus_hilgardii_FLUB.fa	Lactobacillus hilgardii ATCC 8290 [T]	Lactobacillus diolivorans DSM 14421 [T]	Fructobacillus pseudoficulneus DSM 15468 [T]	Lactobacillus kunkeei DSM 12361 = ATCC 700308 (GCA_001433825) DSM 12361 [T]	Lactobacillus florum DSM 22689 = JCM 16035 DSM 22689 [T]	Lactobacillus farraginis DSM 18382 = JCM 14108 (GCA_001435875) DSM 18382 [T]	Lactobacillus buchneri DSM 20057 [T]	Lactobacillus otakiensis DSM 19908 = JCM 15040 [T]	Lactobacillus kefiri DSM 20587 = JCM 5818 DSM 20587 [T]	Lactobacillus sunkii DSM 19904 [T]	Lactobacillus kosoi NBRC 113063 [T]	Lactobacillus rapi DSM 19907 = JCM 15042 DSM 19907 [T]	Lactobacillus kisonensis DSM 19906 = JCM 15041 DSM 19906 [T]	Fructobacillus fructosus KCTC 3544 DSM 20349 [T]
Lactobacillus_hilgardii_FLUB.fa	*	0.99376	0.90693	0.67433	0.72026	0.57702	0.96209	0.86741	0.86509	0.92028	0.91826	0.63013	0.85205	0.81047	0.73028
Lactobacillus hilgardii ATCC 8290 [T]	0.99376	*	0.90936	0.67303	0.73048	0.58996	0.9554	0.85775	0.85735	0.91158	0.90984	0.64722	0.84584	0.81421	0.72735
Lactobacillus diolivorans DSM 14421 [T]	0.90693	0.90936	*	0.75676	0.77222	0.69584	0.89994	0.87717	0.9165	0.90711	0.90139	0.72566	0.93005	0.90992	0.72873
Fructobacillus pseudoficulneus DSM 15468 [T]	0.67433	0.67303	0.75676	*	0.79647	0.72151	0.66935	0.73628	0.76828	0.72243	0.73584	0.68133	0.74019	0.76525	0.91529
Lactobacillus kunkeei DSM 12361 = ATCC 700308 (GCA_001433825) DSM 12361 [T]	0.72026	0.73048	0.77222	0.79647	*	0.67864	0.7073	0.75563	0.77932	0.76092	0.77386	0.83298	0.73232	0.76441	0.77689
Lactobacillus florum DSM 22689 = JCM 16035 DSM 22689 [T]	0.57702	0.58996	0.69584	0.72151	0.67864	*	0.59184	0.63271	0.65899	0.60757	0.62687	0.74911	0.69934	0.72356	0.7112
Lactobacillus farraginis DSM 18382 = JCM 14108 (GCA_001435875) DSM 18382 [T]	0.96209	0.9554	0.89994	0.66935	0.7073	0.59184	*	0.90114	0.87727	0.92504	0.92863	0.60028	0.85656	0.79983	0.7021
Lactobacillus buchneri DSM 20057 [T]	0.86741	0.85775	0.87717	0.73628	0.75563	0.63271	0.90114	*	0.97662	0.95489	0.97046	0.63812	0.93457	0.8407	0.67741
Lactobacillus otakiensis DSM 19908 = JCM 15040 [T]	0.86509	0.85735	0.9165	0.76828	0.77932	0.65899	0.87727	0.97662	*	0.95647	0.966	0.68849	0.95715	0.88365	0.69596
Lactobacillus kefiri DSM 20587 = JCM 5818 DSM 20587 [T]	0.92028	0.91158	0.90711	0.72243	0.76092	0.60757	0.92504	0.95489	0.95647	*	0.99007	0.68107	0.91226	0.82275	0.69439
Lactobacillus sunkii DSM 19904 [T]	0.91826	0.90984	0.90139	0.73584	0.77386	0.62687	0.92863	0.97046	0.966	0.99007	*	0.68688	0.92146	0.83794	0.70956
Lactobacillus kosoi NBRC 113063 [T]	0.63013	0.64722	0.72566	0.68133	0.83298	0.74911	0.60028	0.63812	0.68849	0.68107	0.68688	*	0.65994	0.66743	0.66014
Lactobacillus rapi DSM 19907 = JCM 15042 DSM 19907 [T]	0.85205	0.84584	0.93005	0.74019	0.73232	0.69934	0.85656	0.93457	0.95715	0.91226	0.92146	0.65994	*	0.95101	0.69511
Lactobacillus kisonensis DSM 19906 = JCM 15041 DSM 19906 [T]	0.81047	0.81421	0.90992	0.76525	0.76441	0.72356	0.79983	0.8407	0.88365	0.82275	0.83794	0.66743	0.95101	*	0.74924
Fructobacillus fructosus KCTC 3544 DSM 20349 [T]	0.73028	0.72735	0.72873	0.91529	0.77689	0.7112	0.7021	0.67741	0.69596	0.69439	0.70956	0.66014	0.69511	0.74924	*
