# Supplementary material for: Genome and Pangenome Analysis of Lactobacillus hilgardii FLUB—A New Strain Isolated from Mead
Source: Int J Mol Sci. 2021 Apr 6;22(7):3780. doi: 10.3390/ijms22073780 (PMC8038741; doi:10.3390/ijms22073780)
Supplement: Supplementary file 1 [file ijms-22-03780-s001.zip › Supplementary Materials/Supplementary Materials/PYTHON.xlsx]

## Sheet: Arkusz1
Sugar	Strain	Lag Time (hours)	Max Specific Growth Rate (1/hours)	Doubling Time (hours)	Max OD	Max OD (Median Filtered Data)	Min OD	Min OD (Median Filtered Data)	Delta OD (Median Filtered Data)	R^2	RMSE
fructose 2%	FLUB	9.07036	0.198768	3.48722	1.726	1.72267	0.014	0.014	1.70867	0.999309	0.0171792
fructose 2%	NRRL	32.4435	0.0929125	7.46022	1.69533	1.665	0.0012	0.00143333	1.66357	0.997823	0.0333323
fructose 4%	FLUB	9.58366	0.187097	3.70475	1.75767	1.73633	0.012	0.031	1.70533	0.998439	0.0259089
fructose 4%	NRRL	32.1981	0.0896302	7.73341	1.67867	1.64933	0.00293333	0.00296667	1.64637	0.99777	0.0335994
fructose 8%	FLUB	10.6577	0.145733	4.75629	1.794	1.75467	0.026	0.026	1.72867	0.995795	0.0357967
fructose 8%	NRRL	35.0228	0.0608765	11.3861	1.54567	1.51833	0.0012	0.00143333	1.5169	0.997163	0.0343037
fructose 12%	FLUB	11.2379	0.125067	5.5422	1.737	1.69767	0.0012	0.00193333	1.69573	0.99331	0.0473726
fructose 12%	NRRL	36.7103	0.0569231	12.1769	1.49167	1.463	0.00133333	0.00273333	1.46027	0.996262	0.037774
fructose 16%	FLUB	12.9946	0.109	6.35913	1.704	1.669	0.000633333	0.00183333	1.66717	0.993147	0.0490876
fructose 16%	NRRL	39.3458	0.0465019	14.9058	1.361	1.33867	0.00100333	0.00120667	1.33746	0.995654	0.0364021
fructose 20%	FLUB	13.7959	0.0918961	7.54273	1.762	1.726	0.0686667	0.0743333	1.65167	0.993191	0.0495022
fructose 20%	NRRL	40.5125	0.0336314	20.6101	1.21433	1.21167	0.0016	0.00633333	1.20533	0.996333	0.0280438
fructose 25%	FLUB	16.4897	0.0667219	10.3886	1.51667	1.477	0.0043	0.00486667	1.47213	0.992947	0.0472329
fructose 25%	NRRL	48.0091	0.0300856	23.0392	0.963667	0.963	0.00101667	0.00111333	0.961887	0.994789	0.026531
glucose 2%	FLUB	8.8695	0.0949073	7.30341	1.77267	1.771	0.054	0.054	1.717	0.999535	0.0129547
glucose 2%	NRRL	8.07375	0.0749938	9.24272	1.69733	1.66633	0.072	0.0756667	1.59067	0.995734	0.0346945
glucose 4%	FLUB	8.5135	0.0944974	7.3351	1.82	1.82	0.0576667	0.0576667	1.76233	0.999098	0.0175429
glucose 4%	NRRL	8.0356	0.0732406	9.46397	1.716	1.685	0.069	0.072	1.613	0.9959	0.0347303
glucose 8%	FLUB	10.5762	0.0828507	8.36622	1.757	1.73833	0.021	0.023	1.71533	0.99885	0.0202886
glucose 8%	NRRL	5.66885	0.056255	12.3215	1.631	1.60233	0.027	0.027	1.57533	0.995289	0.0366302
glucose 12%	FLUB	11.2945	0.0756915	9.15753	1.73333	1.709	0.0123333	0.0123333	1.69667	0.998284	0.0249962
glucose 12%	NRRL	5.00937	0.0488156	14.1993	1.59133	1.563	0.0236667	0.0343333	1.52867	0.996175	0.0326624
glucose 16%	FLUB	12.6226	0.0689049	10.0595	1.74367	1.70767	0.000666667	0.00666667	1.701	0.997968	0.0280305
glucose 16%	NRRL	2.89111	0.0387622	17.882	1.52233	1.498	0.007	0.0183333	1.47967	0.99633	0.0311921
glucose 20%	FLUB	14.4854	0.0574787	12.0592	1.623	1.59367	0.00433333	0.005	1.58867	0.995672	0.0393732
glucose 20%	NRRL	1.00001e-06	0.027757	24.9719	1.31433	1.301	0.0026	0.00266667	1.29833	0.992854	0.0383036
glucose 25%	FLUB	13.59	0.0438957	15.7908	1.49667	1.469	0.00206667	0.00263333	1.46637	0.995263	0.0379142
glucose 25%	NRRL	2.06006	0.0238488	29.0642	1.11667	1.09933	0.00133333	0.00133333	1.098	0.993706	0.0308389
MRS	FLUB	13.7679	0.0849031	8.16398	1.49567	1.494	0.0526667	0.0526667	1.44133	0.999176	0.0169563
MRS	NRRL	14.2415	0.0780856	8.87676	1.37833	1.37667	0.0463333	0.0566667	1.32	0.999624	0.0105063
MRS +et	FLUB	12.8022	0.0577452	12.0035	1.558	1.55067	0.052	0.056	1.49467	0.997283	0.0303311
MRS +et	NRRL	12.6251	0.0564786	12.2727	1.45267	1.45233	0.0336667	0.0336667	1.41867	0.999308	0.0145666
12%et	FLUB	16.8322	0.0163604	42.3674	1.1735	1.1735	0.0458333	0.0458333	1.12767	0.99888	0.0121508
12%et	NRRL	10.1559	0.0069807	99.2948	0.4185	0.4185	0.047	0.0493333	0.369167	0.999324	0.00337249
14%et	FLUB	14.1837	0.00841142	82.4055	0.658167	0.658167	0.0468333	0.0491667	0.609	0.997056	0.0102938
14%et	NRRL				0.0793333	0.0791667	0.0431667	0.046	0.0331667
16%et	FLUB	49.1516	0.012609	54.9723	0.629667	0.629667	0.0415	0.0441667	0.5855	0.99615	0.0107732
16%et	NRRL				0.058	0.058	0.015	0.058	0
18%et	FLUB	66.8671	0.0102576	67.5738	0.343167	0.343167	0.017	0.018	0.325167	0.988736	0.00932141
18%et	NRRL				0.0515	0.0515	-0.002	0.0515	0
20%et	FLUB				0.0656667	0.0656667	0	0.0656667	0
20%et	NRRL				0.0663333	0.0663333	0.00666667	0.0663333	0
